# Supplementary material for: Transitions in wheat endosperm metabolism upon transcriptional induction of oil accumulation by oat endosperm WRINKLED1
Source: BMC Plant Biol. 2020 May 25;20:235. doi: 10.1186/s12870-020-02438-9 (PMC7249431; doi:10.1186/s12870-020-02438-9)
Supplement: Supplementary file 1 — Additional file 1: Table S1 (excel file). Zygosity tests of leaves from wheat lines transformed with oat WRI1 (AsWRI1). Plants developed from segregating seeds. Bombardment codes (B = Bombardment Number; R = Replicate Number and P = Plant Number). [file 12870_2020_2438_MOESM1_ESM.xlsx]

## Sheet: Sheet1
Sample	Copies_tinyT35S	Class
B3193 R7P2-6	4	Hom
B3193 R7P2-10	4	Hom
B3193 R7P2-15	4	Hom
B3193 R7P2-12	4	Hom
B3193 R7P2-1	2	Hemi
B3193 R7P2-3	2	Hemi
B3193 R7P2-13	2	Hemi
B3193 R7P2-4	2	Hemi
B3193 R7P2-7	2	Hemi
B3193 R7P2-11	0	Null
B3193 R7P2-14	0	Null
B3193 R7P2-9	0	Null
Sample	Copies_tinyT35S	Class
B3215 R2P1-1	0	Null
B3215 R2P1-10	0	Null
B3215 R2P1-11	0	Null
B3215 R2P1-12	0	Null
B3215 R2P1-2	0	Null
B3215 R2P1-3	0	Null
B3215 R2P1-4	0	Null
B3215 R2P1-5	0	Null
B3215 R2P1-6	0	Null
B3215 R2P1-7	0	Null
B3215 R2P1-8	0	Null
B3215 R2P1-9	0	Null
Sample	Copies_tinyT35S	Class
B3215 R8P1-6	1	Hemi
B3215 R8P1-1	1	Hemi
B3215 R8P1-7	1	Hemi
B3215 R8P1-2	1	Hemi
B3215 R8P1-5	0	Null
B3215 R8P1-4	0	Null
B3215 R8P1-10	0	Null
B3215 R8P1-9	0	Null
B3215 R8P1-11	0	Null
B3215 R8P1-12	0	Null
B3215 R8P1-3	0	Null
B3215 R8P1-8	0	Null
Sample	Copies_tinyT35S	Class
B3291 R1P4-10	2	Hom
B3291 R1P4-2	2	Hom
B3291 R1P4-8	2	Hom
B3291 R1P4-3	2	Hom
B3291 R1P4-4	1	Hemi
B3291 R1P4-6	1	Hemi
B3291 R1P4-11	1	Hemi
B3291 R1P4-7	1	Hemi
B3291 R1P4-5	1	Hemi
B3291 R1P4-12	1	Hemi
B3291 R1P4-1	<1	prob Null
B3291 R1P4-9	No_amplification
Sample	Copies_tinyT35S	Class
B3291 R2P3-11	2	Hom
B3291 R2P3-5	2	Hom
B3291 R2P3-6	2	Hom
B3291 R2P3-2	2	Hom
B3291 R2P3-12	2	Hom
B3291 R2P3-7	2	Hom
B3291 R2P3-4	1	Hemi
B3291 R2P3-9	1	Hemi
B3291 R2P3-8	1	Hemi
B3291 R2P3-1	1	Hemi
B3291 R2P3-10	0	Null
B3291 R2P3-3	0	Null
Sample	Copies_tinyT35S	Class
B3291 R3P8-10	24	Hom
B3291 R3P8-3	24	Hom
B3291 R3P8-4	24	Hom
B3291 R3P8-7	12	Hemi
B3291 R3P8-8	12	Hemi
B3291 R3P8-5	12	Hemi
B3291 R3P8-2	1	??contam??
B3291 R3P8-1	0	Null
B3291 R3P8-11	0	Null
B3291 R3P8-12	0	Null
B3291 R3P8-6	0	Null
B3291 R3P8-9	0	Null
Sample	Copies_tinyT35S	Class
B3291 R4P2-7	2	Hom
B3291 R4P2-4	1	Hemi
B3291 R4P2-12	1	Hemi
B3291 R4P2-3	1	Hemi
B3291 R4P2-1	1	Hemi
B3291 R4P2-10	0	Null
B3291 R4P2-11	0	Null
B3291 R4P2-14	0	Null
B3291 R4P2-2	0	Null
B3291 R4P2-5	0	Null
B3291 R4P2-8	0	Null
B3291 R4P2-9	0	Null
Sample	Copies_tinyT35S	Class
B3291 R6P1-15	2	Hom
B3291 R6P1-3	2	Hom
B3291 R6P1-2	2	Hom
B3291 R6P1-7	2	Hom
B3291 R6P1-8	1	Hemi
B3291 R6P1-4	1	Hemi
B3291 R6P1-6	1	Hemi
B3291 R6P1-1	0	Null
B3291 R6P1-10	0	Null
B3291 R6P1-11	0	Null
B3291 R6P1-14	0	Null
B3291 R6P1-5	0	Null
