# Supplementary material for: Transitions in wheat endosperm metabolism upon transcriptional induction of oil accumulation by oat endosperm WRINKLED1
Source: BMC Plant Biol. 2020 May 25;20:235. doi: 10.1186/s12870-020-02438-9 (PMC7249431; doi:10.1186/s12870-020-02438-9)
Supplement: Supplementary file 2 — Additional file 2: Table S2 (excel file). List of differentially expressed genes in AsWRI1-wheat (multiple insert line) endosperm (including starchy endosperm, aleurone cells, seed coat and pericarp) as compared to in control presented in Fig. 9 at time points 10, 18 and 26 days post anthesis (dpa). The results are shown from three biological replicates. Values are fold change (FC) of transcripts per kilobase million (TPM) compared to control. The closest identified homolog in Arabidopsis is given as well as the Arabidopsis gene symbol and proposed enzymatic role. All Arabidopsis data were retrieved from TAIR (https://www.arabidopsis.org/index.jsp). [file 12870_2020_2438_MOESM2_ESM.xlsx]

## Sheet: Sheet1
TGACv1 identifier	10 dpa (FC)	18 dpa (FC)	26 dpa (FC)	Identified homolog	Gene symbol	Localisation	Reaction catalysed
Glycolysis
TRIAE_CS42_1AS_TGACv1_019549_AA0068020.1	1.30917	1.81242	2.05632	AT5G42740.1		Cytosol	Glucose 6-phosphate → Fructose 6-phosphate
TRIAE_CS42_7DS_TGACv1_621522_AA2018250.1	1.83162	2.13222	1.54927	AT5G51830.1	FRK1	Cytosol	Fructose → Fructose 6-phosphate
TRIAE_CS42_1BL_TGACv1_030579_AA0094680.1	2.35215	1.95765	2.09734	AT4G29130.1	HXK1	Cytosol	Fructose → Fructose 6-phosphate
TRIAE_CS42_5DL_TGACv1_434426_AA1435750.2	2.01127	-1.19125	1.17103	AT1G50390.1		Cytosol	Fructose → Fructose 6-phosphate
TRIAE_CS42_2BS_TGACv1_147204_AA0479730.1	8.07879	2.56586	1.16147	AT1G47840.1	HXK3	Cytosol	Fructose → Fructose 6-phosphate
TRIAE_CS42_3AL_TGACv1_194363_AA0631810.1	1.01635	-1.49246	-2.27631	AT1G50460.1	HKL1	Cytosol	Fructose → Fructose 6-phosphate
TRIAE_CS42_2BL_TGACv1_131551_AA0429100.1	1.39525	2.20559	4.28929	AT5G47810.1	PFK2	Cytosol	Fructose 6-phosphate → Fructose 1,6-bisphoshate
TRIAE_CS42_1BL_TGACv1_032269_AA0127750.1	1.24732	1.7903	2.89618	AT5G61580.1	PFK4	Plastid	Fructose 6-phosphate → Fructose 1,6-bisphoshate
TRIAE_CS42_1AL_TGACv1_001137_AA0025700.1	3.00188	3.00073	5.18101	AT1G43670.1	CYFBP	Cytosol	Fructose 6-phosphate ↔ Fructose 1,6-bisphoshate
TRIAE_CS42_3AL_TGACv1_195966_AA0655990.1	1.35923	4.05768	2.0222	AT3G52930.1	FBA8	Cytosol/Plastid	Fructose 1,6-bisphosphate → Glyceraldehyde 3-phosphate + Dihydroxyacetone phosphate
TRIAE_CS42_3AS_TGACv1_210508_AA0674090.1	2.61855	2.39375	1.80093	AT2G01140.1	PDE345	Plastid	Fructose 1,6-bisphosphate → Glyceraldehyde 3-phosphate + Dihydroxyacetone phosphate
TRIAE_CS42_3DS_TGACv1_271475_AA0899660.1	1.02677	2.16183	1.25385	AT3G55440.1	TPI	Cytosol/Plastid	Glyceraldehyde 3-phosphate ↔ Dihydroxyacetone phosphate
TRIAE_CS42_7AL_TGACv1_559736_AA1800650.4	-1.16616	2.84233	2.29722	AT3G04120.1	GAPC	Cytosol/Plastid	Glyceraldehyde 3-phosphate → 1,3-bisphospho-D-glycerate
TRIAE_CS42_6DS_TGACv1_543391_AA1739400.1	1.19009	3.21787	1.59136	AT1G79550.1	PGK	Cytosol/Plastid	1,3-bisphospho-D-glycerate → 3-phospho-D-glycerate
TRIAE_CS42_5AS_TGACv1_395024_AA1282460.1	1.19399	2.71676	3.0196	AT4G09520.1		Cytosol	3-phospho-D-glycerate → 2-phospho-D-glycerate
TRIAE_CS42_2BS_TGACv1_148182_AA0491170.3	-1.00054	1.19544	2.31432	AT2G24270.4	ALDH11A3	Cytosol	Glyceraldehyde 3-phosphate → 2-phospho-D-glycerate
TRIAE_CS42_5AS_TGACv1_393357_AA1271740.1	1.75994	5.75711	2.10757	AT2G36530.1	ENO2	Cytosol/Plastid	2-phospho-D-glycerate → Phosphoenolpyruvate
TRIAE_CS42_5BL_TGACv1_405780_AA1335180.1	3.64045	6.19568	1.92302	AT1G74030.1	ENO1	Plastid	2-phospho-D-glycerate → Phosphoenolpyruvate
TRIAE_CS42_3DS_TGACv1_273182_AA0929300.1	2.11775	1.98793	1.21778	AT5G56350.1		Cytosol	Phosphoenolpyruvate → Pyruvate
TRIAE_CS42_3B_TGACv1_226039_AA0813550.1	2.33963	2.55104	1.8822	AT3G25960.1		Cytosol	Phosphoenolpyruvate → Pyruvate
TRIAE_CS42_5BL_TGACv1_404884_AA1314140.1	1.37722	2.86463	2.3114	AT2G36580.1		Cytosol	Phosphoenolpyruvate → Pyruvate
TRIAE_CS42_4BS_TGACv1_328687_AA1092120.1	7.55728	3.35672	1.65802	AT3G49160.1		Cytosol	Phosphoenolpyruvate → Pyruvate
TRIAE_CS42_5DL_TGACv1_434368_AA1434620.2	1.20425	2.37391	1.68977	AT3G52990.1		Cytosol	Phosphoenolpyruvate → Pyruvate
TRIAE_CS42_3B_TGACv1_226039_AA0813550.1	2.33963	2.55104	1.8822	AT3G55810.1		Cytosol	Phosphoenolpyruvate → Pyruvate
TRIAE_CS42_2AL_TGACv1_094283_AA0295250.1	-1.11422	2.09129	1.33137	AT5G63680.1		Cytosol	Phosphoenolpyruvate → Pyruvate
TRIAE_CS42_3AS_TGACv1_210454_AA0672590.3	1.91561	2.8503	1.64281	AT4G26390.1		Cytosol	Phosphoenolpyruvate → Pyruvate
TRIAE_CS42_3B_TGACv1_226039_AA0813550.1	2.33963	2.55104	1.8822	AT3G04050.1		Cytosol	Phosphoenolpyruvate → Pyruvate
Sucrose degradation
TRIAE_CS42_U_TGACv1_641879_AA2106520.1	1.61983	3.2548	4.30794	AT4G02280.1	SUS3	Cytosol	Sucrose → Fructose + UDP-glucose
TRIAE_CS42_5DL_TGACv1_432989_AA1397030.12	-1.697	-1.05471	-2.36798	AT5G20830.1	SUS1	Cytosol	Sucrose → Fructose + UDP-glucose
Sucrose synthesis
TRIAE_CS42_2BS_TGACv1_148740_AA0494910.1	1.97912	6.38768	4.60421	AT2G40840.1	DPE2	Cytosol	Maltose → Glucose + SHG-glycosyl
TRIAE_CS42_1BL_TGACv1_030579_AA0094680.1	2.35215	1.95765	2.09734	AT4G29130.1	HXK1	Cytosol	Glucose → Glucose 6-phosphate
TRIAE_CS42_2BS_TGACv1_147204_AA0479730.1	8.07879	2.56586	1.16147	AT1G47840.1	HXK3	Cytosol/Plastid	Glucose → Glucose 6-phosphate
TRIAE_CS42_3AL_TGACv1_194363_AA0631810.1	1.01635	-1.49246	-2.27631	AT1G50460.1	HKL1	Cytosol
TRIAE_CS42_3DL_TGACv1_249205_AA0841320.1	1.59365	3.6249	4.41491	AT3G46970.1	ATPHS2	Cytosol	Glucose 6-phosphate + SHG-glycosyl → D-glucopyranose 1-phosphate
TRIAE_CS42_7BL_TGACv1_577395_AA1874340.2	2.38375	2.24153	2.18257	AT5G52560.1	USP	Cytosol	D-glucopyranose 1-phosphate → UDP-glucose
TRIAE_CS42_2DL_TGACv1_158194_AA0511980.1	1.28118	2.35889	1.53299	AT2G35020.1	GlcNAc1pUT2	Cytosol	D-glucopyranose 1-phosphate → UDP-glucose
TRIAE_CS42_3DS_TGACv1_272328_AA0919130.1	1.55897	2.88404	3.22418	AT5G20280.1	SPSA1	Cytosol	UDP-glucose + Fructose 6-phosphate → Sucrose 6-phosphate
TRIAE_CS42_3B_TGACv1_225084_AA0804810.1	1.01484	1.19934	4.59302	AT1G04920.1	ATSPS3F	Cytosol	UDP-glucose + Fructose 6-phosphate → Sucrose 6-phosphate
TRIAE_CS42_5BS_TGACv1_423800_AA1383500.3	-1.02657	2.57586	2.14854	AT2G35840.1		Cytosol	Sucrose 6-phosphate → Sucrose
De novo fatty acid synthesis
TRIAE_CS42_1DL_TGACv1_062999_AA0222790.1	1.8218	2.15633	1.35844	AT1G32440.1	PKp3	Plastid	Phosphoenolpyruvate → Pyruvate
TRIAE_CS42_3AL_TGACv1_194246_AA0629560.2	2.53123	2.86528	1.91349	AT5G52920.1	PKP1	Plastid	Phosphoenolpyruvate → Pyruvate
TRIAE_CS42_2DS_TGACv1_177244_AA0570280.3	1.68525	2.24825	2.67827	AT3G22960.1	PKP1	Plastid	Phosphoenolpyruvate → Pyruvate
TRIAE_CS42_5DL_TGACv1_433716_AA1420390.1	3.3295	3.89297	1.70739	AT2G34590.1		Plastid	Pyruvate → S-acetyldihydrolipoyl-L-lysine
TRIAE_CS42_2AS_TGACv1_112938_AA0348140.1	2.76555	3.13781	1.42799	AT1G01090.1	PDH-E1 ALPHA	Plastid	Pyruvate → S-acetyldihydrolipoyl-L-lysine
TRIAE_CS42_5AL_TGACv1_375143_AA1216900.1	4.25052	4.97316	2.01402	AT1G30120.1	PDH-E1 BETA	Plastid	Pyruvate → S-acetyldihydrolipoyl-L-lysine
TRIAE_CS42_4AL_TGACv1_292578_AA0999200.3	1.42984	2.67856	2.31394	AT3G13930.1	MTE2-2	Plastid	S-acetyldihydrolipoyl-L-lysine → Acetyl-CoA
TRIAE_CS42_5BL_TGACv1_407418_AA1356680.1	5.70332	5.25537	2.14543	AT3G25860.1	LTA2	Plastid	S-acetyldihydrolipoyl-L-lysine → Acetyl-CoA
TRIAE_CS42_5AS_TGACv1_393835_AA1276350.1	5.5037	3.97789	2.21814	AT1G34430.1	EMB33	Plastid	S-acetyldihydrolipoyl-L-lysine → Acetyl-CoA
TRIAE_CS42_U_TGACv1_641120_AA2086110.3	1.45027	1.69465	2.41086	AT1G36180.1	ACC2	Plastid	Acetyl-CoA → Malonyl-CoA
TRIAE_CS42_5AS_TGACv1_393698_AA1275340.1	2.0965	1.78637	1.53957	AT5G35360.3	CAC2	Plastid	Acetyl-CoA → Malonyl-CoA
TRIAE_CS42_4DL_TGACv1_343777_AA1139610.1	4.13012	5.48634	1.44656	AT2G30200.1	EMB3147	Plastid	Malonyl-CoA → Malonyl-ACP
TRIAE_CS42_2BL_TGACv1_130514_AA0412670.1	4.23192	2.61607	1.58369	AT1G62640.1	KAS III	Plastid	Malonyl-ACP → 3-ketoacyl-ACP
TRIAE_CS42_2BL_TGACv1_129465_AA0384880.2	4.43907	3.70433	1.47782	AT1G24360.1		Plastid	3-hydroxyacyl-ACP → Enoyl-ACP
TRIAE_CS42_2DL_TGACv1_158957_AA0529510.1	2.08467	2.74913	1.41605	AT5G10160.1		Plastid	3-hydroxyacyl-ACP → Enoyl-ACP
TRIAE_CS42_2DL_TGACv1_158957_AA0529510.1	2.08467	2.74913	1.41605	AT2G22230.1		Plastid	3-hydroxyacyl-ACP → Enoyl-ACP
TRIAE_CS42_2BS_TGACv1_147442_AA0483250.1	1.47997	2.58312	4.86123	AT1G74960.2	KAS2	Plastid	Enoyl-ACP → Acyl(n)-ACP
TRIAE_CS42_7AS_TGACv1_569074_AA1806510.1	3.15597	4.5738	2.12142	AT5G46290.3	KASI	Plastid	Enoyl-ACP → Acyl(n+2)-ACP
TRIAE_CS42_3B_TGACv1_225722_AA0811460.1	1.11455	2.75261	1.18686	AT1G43800.1	AAD6	Plastid	18:0-ACP → 18:1-ACP
TRIAE_CS42_3DL_TGACv1_249135_AA0839230.1	1.4683	4.05224	2.18035	AT3G02610.1	AAD2	Plastid	18:0-ACP → 18:1-ACP
TRIAE_CS42_3AL_TGACv1_197997_AA0667810.1	1.06236	2.86695	1.64353	AT3G02630.1	AAD5	Plastid	18:0-ACP → 18:1-ACP
TRIAE_CS42_3DL_TGACv1_249135_AA0839230.1	1.4683	4.05224	2.18035	AT3G02620.1	AAD4	Plastid	18:0-ACP → 18:1-ACP
TRIAE_CS42_3B_TGACv1_225722_AA0811460.1	1.11455	2.75261	1.18686	AT2G43710.2	SSI2	Plastid	18:0-ACP → 18:1-ACP
TRIAE_CS42_3DL_TGACv1_249135_AA0839230.1	1.4683	4.05224	2.18035	AT5G16240.1	AAD1	Plastid	18:0-ACP → 18:1-ACP
TRIAE_CS42_3B_TGACv1_223201_AA0777880.2	1.83066	2.59775	1.90299	AT4G11030.1	LACS5	Plastid	FFA → Acyl-CoA
TRIAE_CS42_5AS_TGACv1_393896_AA1276980.1	1.3535	2.78531	1.01592	AT1G77590.1	LACS9	Plastid	FFA → Acyl-CoA
TRIAE_CS42_5BL_TGACv1_404243_AA1291920.1	1.59459	3.66635	1.9834	AT2G04350.1	LACS8	Plastid	FFA → Acyl-CoA
TAG-biosynthesis
TRIAE_CS42_3DL_TGACv1_250777_AA0872910.1	3.30286	3.13981	2.19236	AT5G40610.1	GPDHP	Endoplasmic reticulum	Dihydroxyacetone phosphate → Glycerol-3-phosphate
TRIAE_CS42_5BS_TGACv1_423216_AA1371100.2	-1.09559	2.02454	1.01245	AT3G57650.1	LPAT2	Endoplasmic reticulum	Monoacylglycerol 3-phosphate + Acyl-CoA → Diacylglycerol 3-phopshate
TRIAE_CS42_5DS_TGACv1_457351_AA1485420.1	1.11848	2.07773	-1.0828	AT1G51260.1	LPAT3	Endoplasmic reticulum	Monoacylglycerol 3-phosphate + Acyl-CoA → Diacylglycerol 3-phopshate
TRIAE_CS42_1AL_TGACv1_001672_AA0033880.6	1.23903	1.46349	2.45487	AT1G75020.1	LPAT4	Endoplasmic reticulum	Monoacylglycerol 3-phosphate + Acyl-CoA → Diacylglycerol 3-phopshate
TRIAE_CS42_5BL_TGACv1_405066_AA1319170.1	2.10898	1.85854	1.97037	AT5G13640.1	PDAT1	Endoplasmic reticulum	Diacylglycerol + Acyl-CoA → Triacyllycerol
TRIAE_CS42_7AL_TGACv1_559110_AA1798190.1	2.17324	2.66047	4.26251	AT2G19450.1	ATDGAT1	Endoplasmic reticulum	Diacylglycerol + Acyl-CoA → Triacyllycerol
TRIAE_CS42_6AL_TGACv1_472439_AA1522190.1	2.57905	1.32041	-1.14291	AT3G51520.1	DGAT2	Endoplasmic reticulum	Diacylglycerol + Acyl-CoA → Triacyllycerol
TAG-degradation
TRIAE_CS42_3B_TGACv1_224778_AA0801390.1	1.54688	1.84003	3.02045	AT5G04040.1	SDP1	Oleosome	Triacylglycerol → Diacylglycerol + FFA
TRIAE_CS42_4DS_TGACv1_362070_AA1176410.1	1.26511	1.45463	2.13239	AT2G42450.1		Oleosome	Diacylglycerol → Monoacylglycerol + FFA
β-oxidation of fatty acids
TRIAE_CS42_5DL_TGACv1_433566_AA1416280.4	1.16809	2.16261	3.92665	AT3G05970.1	LACS6	Peroxisome	FFA → Acyl-CoA
TRIAE_CS42_6BS_TGACv1_514913_AA1665850.2	1.50003	2.71137	3.46434	AT4G29010.1	AIM1	Peroxisome	2-enoyl-CoA → 3-hydroxyacyl-CoA
TRIAE_CS42_3DS_TGACv1_272448_AA0920810.1	1.53673	2.2946	2.66752	AT3G06860.1	MFP2	Peroxisome	2-enoyl-CoA → 3-hydroxyacyl-CoA
TRIAE_CS42_6BS_TGACv1_514913_AA1665850.2	1.50003	2.71137	3.46434	AT4G29010.1	AIM1	Peroxisome	3-hydroxyacyl-CoA → 3-oxoacyl-CoA
TRIAE_CS42_6DL_TGACv1_526455_AA1684200.1	1.56354	2.38466	3.77037	AT5G48880.2	KAT5	Peroxisome	3-oxoacyl-CoA → Acyl-CoA + Acetyl-CoA
Glyoxylate cycle
TRIAE_CS42_5DL_TGACv1_434037_AA1427680.1	1.67898	3.06678	4.10875	AT3G58740.1	CSY1	Peroxisome	Oxaloacetate + Acetyl-CoA → Citrate
TRIAE_CS42_6DS_TGACv1_542594_AA1724870.3	1.8188	3.6091	4.48315	AT2G11270.1		Peroxisome	Oxaloacetate + Acetyl-CoA → Citrate
TRIAE_CS42_6BS_TGACv1_514828_AA1664820.1	1.31606	1.49532	4.32544	AT2G44350.2	CSY4	Peroxisome	Oxaloacetate + Acetyl-CoA → Citrate
TRIAE_CS42_6DL_TGACv1_527381_AA1703110.1	1.13331	1.98014	2.20749	AT2G05710.1	ACO3	Peroxisome	Citrate → Cis-aconitate
TRIAE_CS42_6AL_TGACv1_471656_AA1512390.1	1.24872	1.79718	2.15967	AT4G35830.1	ACO1	Peroxisome	Citrate → Cis-aconitate
TRIAE_CS42_6DL_TGACv1_527381_AA1703110.1	1.13331	1.98014	2.20749	AT2G05710.1	ACO3	Peroxisome	Cis-aconitate → Threo-isocitrate
TRIAE_CS42_6AL_TGACv1_471656_AA1512390.1	1.24872	1.79718	2.15967	AT4G35830.1	ACO1	Peroxisome	Cis-aconitate → Threo-isocitrate
TRIAE_CS42_2BS_TGACv1_145994_AA0452210.1	1.3848	1.2612	2.42158	AT3G21720.1	ICL	Peroxisome	Threo-isocitrate → Glyoxylate + Succinate
TRIAE_CS42_2BL_TGACv1_131053_AA0421820.1	1.40539	2.37758	24.2262	AT5G03860.1	MLS	Peroxisome	Glyoxylate → Malate
TRIAE_CS42_1BL_TGACv1_030772_AA0100420.2	1.33577	2.84088	2.37219	AT3G47520.1	MDH	Peroxisome	Malate → Oxaloacetate
TRIAE_CS42_5DS_TGACv1_457334_AA1485310.2	1.27195	1.6736	2.20893	AT2G22780.1	PMDH1	Peroxisome	Malate → Oxaloacetate
Pentose phosphate
TRIAE_CS42_2AS_TGACv1_112635_AA0342690.1	2.15439	1.98083	1.66887	AT5G13110.1	G6PD2	Cytosol	Glucose 6-phosphate → 6-phosphogluconolactone
TRIAE_CS42_2AL_TGACv1_094970_AA0305380.3	1.28722	2.90601	4.52976	AT3G27300.1	G6PD5	Cytosol	Glucose 6-phosphate → 6-phosphogluconolactone
TRIAE_CS42_5BL_TGACv1_405530_AA1329550.1	1.12268	1.90116	2.96099	AT3G49360.1	PGL2	Cytosol	6-phosphogluconolactone → 6-phosphogluconate
TRIAE_CS42_1BL_TGACv1_031793_AA0120640.1	1.80857	2.82054	2.03907	AT1G64190.1	PGD1	Cytosol	6-phosphogluconate → Ribulose-5-phosphate
TRIAE_CS42_5AL_TGACv1_375418_AA1221280.1	1.13939	2.34568	3.79627	AT1G63290.1		Cytosol	Ribulose 5-phosphate → Xylulose 5-phosphate
TRIAE_CS42_5BL_TGACv1_405042_AA1318510.2	1.26602	2.0796	3.14947	AT3G01850.1		Cytosol	Ribulose 5-phosphate → Xylulose 5-phosphate
TRIAE_CS42_5DL_TGACv1_434053_AA1428030.1	-1.12407	1.99016	2.06179	AT3G04880.1	DRT12	Cytosol	Ribulose 5-phosphate → Ribose 5-phosphate
TRIAE_CS42_6BS_TGACv1_515227_AA1668340.1	1.15247	1.38663	2.42471	AT2G01290.1	RPI2	Cytosol	Ribulose 5-phosphate → Ribose 5-phosphate
TRIAE_CS42_3AL_TGACv1_194856_AA0640690.1	2.03457	2.80209	2.26861	AT5G13420.1	TRA2	Plastid	Ribulose 5-phosphate + Ribose 5-phosphate → Glyceraldehyde 7-phosphate + Glyceraldehyde 3-phosphate
TRIAE_CS42_7AS_TGACv1_569503_AA1817670.1	2.13457	2.6232	1.74882	AT3G60750.1	TKL1	Plastid	Erythrose 4-phosphate + Fructose 6-phosphate → Glyceraldehyde 3-phosphate + Fructose 6-phosphate
TRIAE_CS42_3AL_TGACv1_194856_AA0640690.1	2.03457	2.80209	2.26861	AT5G13420.1	TRA2	Plastid	Glyceraldehyde 7-phosphate + Glyceraldehyde 3-phosphate → Erythrose 4-phosphate + Fructose 6-phosphate
Starch degradation
TRIAE_CS42_U_TGACv1_643937_AA2136070.2	1.71339	2.18902	1.64127	AT5G26570.1	ATGWD3	Plastid	6-phosphoglucoamylopectin → 6-phosphogluco-3-phosphogluco-amylopectin + a malto-oligosaccharide tail on amylopectin
TRIAE_CS42_5AL_TGACv1_375782_AA1227100.1	1.12441	2.93051	4.81395	AT4G09020.1	ISA3	Plastid	6-phosphogluco 3-phosphoglucoamylopectin → a (α-1,6)-branched malto-oligosaccharide tail on amylopectin
Starch synthesis
TRIAE_CS42_3AL_TGACv1_194363_AA0631810.1	1.01635	-1.49246	-2.27631	AT1G50460.1	PGM1	Plastid	Glucose 6-phosphate → Glucose 1-phosphate
TRIAE_CS42_1BL_TGACv1_031712_AA0119450.6	-1.79328	-6.23113	-6.94562	AT2G21590.1	APL4	Plastid	Glucose 1-phosphate → UDP-glucose
TRIAE_CS42_7BS_TGACv1_591785_AA1921060.1	-2.42516	-1.66436	-3.31124	AT5G48300.1	ADG1	Plastid	Glucose 1-phosphate → UDP-glucose
TRIAE_CS42_1DL_TGACv1_063405_AA0227010.3	-1.51969	-3.20649	-4.24197	AT4G39210.1	APL3	Plastid	Glucose 1-phosphate → UDP-glucose
TRIAE_CS42_7AS_TGACv1_569827_AA1824860.2	-1.37459	-2.14552	-1.60147	AT2G39930.1	ISA1	Plastid	Glucose 1-phosphate → UDP-glucose

## Sheet: Sheet2
Query	Number of HSPs	Lowest E-value	Accession (E-value)
AT1G01090.1 | Symbols:PDH-E1 ALPHA | pyruvate dehydrogenase E1 alpha |	1	0	TRIAE_CS42_2AS_TGACv1_112938_AA0348140.1_(+1)
AT1G01610.1 | Symbols:GPAT4,ATGPAT4 | GLYCEROL-3-PHOSPHATE sn-2-ACYLTRANSFERASE 4 |	1	0	TRIAE_CS42_3B_TGACv1_222249_AA0760510.1_(+3)
AT1G02390.1 | Symbols:ATGPAT2,GPAT2 | GLYCEROL-3-PHOSPHATE sn-2-ACYLTRANSFERASE 2 |	1	6e-138	TRIAE_CS42_4BS_TGACv1_329116_AA1097980.1_(+3)
AT1G03310.2 | Symbols:ATISA2,BE2,DBE1,ISA2,AtBE2 | debranching enzyme 1,BRANCHING ENZYME 2,ARABIDOPSIS THALIANA ISOAMYLASE 2 |	1	0	TRIAE_CS42_1AL_TGACv1_004553_AA0053840.1_(+2)
AT1G04410.1 | Symbols:c-NAD-MDH1 | cytosolic-NAD-dependent malate dehydrogenase 1 |	1	0	TRIAE_CS42_1DL_TGACv1_061661_AA0201230.1_(+1)
AT1G04710.1 | Symbols:KAT1,PKT4 | 3-KETO-ACYL-COA THIOLASE 1,peroxisomal 3-ketoacyl-CoA thiolase 4 |	1	0	TRIAE_CS42_6DL_TGACv1_526455_AA1684200.1_(+2)
AT1G04920.1 | Symbols:SPS3F,ATSPS3F | sucrose phosphate synthase 3F |	1	0	TRIAE_CS42_3B_TGACv1_225084_AA0804810.1_(+2)
AT1G05610.1 | Symbols:APS2 | ADP-glucose pyrophosphorylase small subunit 2 |	1	1.91e-126	TRIAE_CS42_7AS_TGACv1_569682_AA1821750.2_(+3)
AT1G06020.1 | Symbols:no symbol available | no full name available |	1	3.88e-164	TRIAE_CS42_5BL_TGACv1_404927_AA1315300.1_(+2)
AT1G06030.1 | Symbols:no symbol available | no full name available |	1	3.65e-158	TRIAE_CS42_5BL_TGACv1_404927_AA1315300.1_(+2)
AT1G06250.1 | Symbols:no symbol available | no full name available |	1	3.15e-118	TRIAE_CS42_3B_TGACv1_222744_AA0769880.1_(+2)
AT1G06520.1 | Symbols:sn-2-GPAT1,ATGPAT1,GPAT1 | GLYCEROL-3-PHOSPHATE sn-2-ACYLTRANSFERASE 1 |	1	2.24e-150	TRIAE_CS42_3AL_TGACv1_194383_AA0632230.1_(+2)
AT1G06730.1 | Symbols:no symbol available | no full name available |	1	2.68e-159	TRIAE_CS42_4DL_TGACv1_343216_AA1131580.1_(+2)
AT1G08310.2 | Symbols:no symbol available | no full name available |	1	1.01e-90	TRIAE_CS42_5DL_TGACv1_434584_AA1438290.1_(+2)
AT1G08480.1 | Symbols:SDH6 | succinate dehydrogenase 6 |	1	2.92e-31	TRIAE_CS42_7DL_TGACv1_604914_AA2002960.1_(+2)
AT1G08510.1 | Symbols:FATB | fatty acyl-ACP thioesterases B |	1	1.8e-162	TRIAE_CS42_7AS_TGACv1_570803_AA1841080.5_(+3)
AT1G09780.1 | Symbols:iPGAM1 | 2,3-biphosphoglycerate-independent phosphoglycerate mutase 1 |	1	0	TRIAE_CS42_3AL_TGACv1_196039_AA0656760.1_(+3)
AT1G10310.1 | Symbols:no symbol available | no full name available |	1	9.68e-108	TRIAE_CS42_6BL_TGACv1_500093_AA1598690.1_(+1)
AT1G10760.1 | Symbols:GWD,GWD1,SOP1,SOP,SEX1 | STARCH EXCESS 1 |	1	0	TRIAE_CS42_7BS_TGACv1_593543_AA1952430.2_(+1)
AT1G11720.2 | Symbols:ATSS3,SS3 | starch synthase 3 |	1	0	TRIAE_CS42_2BL_TGACv1_131141_AA0423210.2_(+1)
AT1G12230.2 | Symbols:no symbol available | no full name available |	1	1.41e-161	TRIAE_CS42_7AL_TGACv1_557290_AA1779370.1_(+2)
AT1G12900.1 | Symbols:GAPA-2 | glyceraldehyde 3-phosphate dehydrogenase A subunit 2 |	1	0	TRIAE_CS42_2AL_TGACv1_093283_AA0276660.3_(+3)
AT1G13440.1 | Symbols:GAPC2,GAPC-2 | glyceraldehyde-3-phosphate dehydrogenase C2,GLYCERALDEHYDE-3-PHOSPHATE DEHYDROGENASE C-2 |	1	0	TRIAE_CS42_7AL_TGACv1_559736_AA1800650.4_(+2)
AT1G13700.1 | Symbols:PGL1 | 6-phosphogluconolactonase 1 |	1	5.25e-102	TRIAE_CS42_2BS_TGACv1_146252_AA0460450.3_(+2)
AT1G15080.1 | Symbols:ATPAP2,LPP2,ATLPP2 | PHOSPHATIDIC ACID PHOSPHATASE 2,LIPID PHOSPHATE PHOSPHATASE 2,lipid phosphate phosphatase 2 |	1	3.55e-121	TRIAE_CS42_5DL_TGACv1_435888_AA1456030.2_(+3)
AT1G15500.1 | Symbols:ATNTT2 | |	1	0	TRIAE_CS42_6BS_TGACv1_515080_AA1667080.1_(+1)
AT1G19600.1 | Symbols:no symbol available | no full name available |	1	3.14e-172	TRIAE_CS42_4AL_TGACv1_289800_AA0977020.1_(+1)
AT1G22170.1 | Symbols:no symbol available | no full name available |	1	1.11e-158	TRIAE_CS42_6BL_TGACv1_501351_AA1616370.2_(+2)
AT1G22430.1 | Symbols:no symbol available | no full name available |	1	4.43e-148	TRIAE_CS42_U_TGACv1_643694_AA2134350.1_(+1)
AT1G22440.1 | Symbols:no symbol available | no full name available |	1	2.13e-147	TRIAE_CS42_4AL_TGACv1_289132_AA0965430.1_(+2)
AT1G23310.1 | Symbols:GGT1,AOAT1,GGAT1 | GLUTAMATE:GLYOXYLATE AMINOTRANSFERASE 1,glutamate:glyoxylate aminotransferase,ALANINE-2-OXOGLUTARATE AMINOTRANSFERASE 1 |	1	0	TRIAE_CS42_2BL_TGACv1_129605_AA0390160.1_(+2)
AT1G24180.1 | Symbols:IAR4 | IAA-CONJUGATE-RESISTANT 4 |	1	0	TRIAE_CS42_6BL_TGACv1_500614_AA1607170.1_(+1)
AT1G24280.1 | Symbols:G6PD3 | glucose-6-phosphate dehydrogenase 3 |	1	0	TRIAE_CS42_2AS_TGACv1_112635_AA0342690.3_(+1)
AT1G24360.1 | Symbols:no symbol available | no full name available |	1	6.55e-111	TRIAE_CS42_2BL_TGACv1_129465_AA0384880.2_(+3)
AT1G27680.1 | Symbols:APL2 | ADPGLC-PPase large subunit |	1	0	TRIAE_CS42_5AL_TGACv1_375681_AA1225500.1_(+1)
AT1G30120.1 | Symbols:PDH-E1 BETA | pyruvate dehydrogenase E1 beta |	1	0	TRIAE_CS42_5AL_TGACv1_375143_AA1216900.1_(+2)
AT1G32060.1 | Symbols:PRK | phosphoribulokinase |	1	0	TRIAE_CS42_6AL_TGACv1_474064_AA1533950.1_(+1)
AT1G32200.1 | Symbols:ACT1,ATS1 | ACYLTRANSFERASE 1 |	1	7.86e-177	TRIAE_CS42_1AL_TGACv1_003920_AA0051930.3_(+2)
AT1G32440.1 | Symbols:PKp3 | plastidial pyruvate kinase 3 |	1	0	TRIAE_CS42_1DL_TGACv1_062999_AA0222790.1_(+3)
AT1G32480.1 | Symbols:IDH-IV | isocitrate dehydrogenase IV |	1	2.44e-86	TRIAE_CS42_6AL_TGACv1_471687_AA1512900.1_(+3)
AT1G32780.1 | Symbols:no symbol available | no full name available |	1	0	TRIAE_CS42_U_TGACv1_643312_AA2130560.2_(+3)
AT1G32900.1 | Symbols:GBSS1 | granule bound starch synthase 1 |	1	0	TRIAE_CS42_2BL_TGACv1_131614_AA0429850.1_(+1)
AT1G34430.1 | Symbols:EMB3003 | embryo defective 3003 |	2	7.63e-132	TRIAE_CS42_5AS_TGACv1_393835_AA1276350.1_(+2)
AT1G35580.1 | Symbols:CINV1,A/N-InvG | cytosolic invertase 1,alkaline/neutral invertase G |	1	0	TRIAE_CS42_2BL_TGACv1_129467_AA0384920.1_(+2)
AT1G36180.1 | Symbols:ACC2 | acetyl-CoA carboxylase 2 |	1	0	TRIAE_CS42_U_TGACv1_641120_AA2086110.3_(+3)
AT1G42970.1 | Symbols:GAPB | glyceraldehyde-3-phosphate dehydrogenase B subunit |	1	0	TRIAE_CS42_4DL_TGACv1_342886_AA1124730.1_(+2)
AT1G43670.1 | Symbols:FBP,AtcFBP,cyfbp,FINS1 | Arabidopsis thaliana cytosolic fructose-1,6-bisphosphatase,fructose-1,6-bisphosphatase,FRUCTOSE INSENSITIVE 1 |	1	0	TRIAE_CS42_1AL_TGACv1_001137_AA0025700.1_(+1)
AT1G43800.1 | Symbols:FTM1,SAD6 | FLORAL TRANSITION AT THE MERISTEM1,STEAROYL-ACYL CARRIER PROTEIN &#916	9-DESATURASE6 |	1	2.1e-160	TRIAE_CS42_3B_TGACv1_225722_AA0811460.1_(+1)
AT1G47420.1 | Symbols:SDH5 | succinate dehydrogenase 5 |	1	3.04e-74	TRIAE_CS42_7DS_TGACv1_622306_AA2037390.1_(+2)
AT1G47840.1 | Symbols:HXK3 | hexokinase 3 |	1	0	TRIAE_CS42_2BS_TGACv1_147204_AA0479730.1_(+3)
AT1G48300.1 | Symbols:DGAT3 | diacylglycerol acyltransferase 3 |	1	3.2e-17	TRIAE_CS42_1BS_TGACv1_050413_AA0171810.1_(+1)
AT1G49430.1 | Symbols:LACS2,LRD2 | long-chain acyl-CoA synthetase 2,LATERAL ROOT DEVELOPMENT 2 |	1	0	TRIAE_CS42_5AL_TGACv1_376704_AA1240110.2_(+2)
AT1G50390.1 | Symbols:no symbol available | no full name available |	1	1.87e-48	TRIAE_CS42_5DL_TGACv1_434426_AA1435750.2_(+1)
AT1G50460.1 | Symbols:HKL1,ATHKL1 | hexokinase-like 1 |	1	7.22e-170	TRIAE_CS42_3AL_TGACv1_194363_AA0631810.1_(+3)
AT1G51260.1 | Symbols:LPAT3 | lysophosphatidyl acyltransferase 3 |	1	9.81e-144	TRIAE_CS42_5DS_TGACv1_457351_AA1485420.1_(+3)
AT1G51420.1 | Symbols:SPP1,ATSPP1 | SUCROSE-PHOSPHATASE 1,sucrose-phosphatase 1 |	1	3.76e-146	TRIAE_CS42_5BS_TGACv1_423800_AA1383500.3_(+2)
AT1G52670.1 | Symbols:BLP1 | BCCP-Like Protein 1 |	0		not available
AT1G53240.1 | Symbols:mMDH1 | mitochondrial malate dehydrogenase 1 |	1	0	TRIAE_CS42_3DL_TGACv1_250996_AA0875990.2_(+2)
AT1G53310.1 | Symbols:PPC1,ATPEPC1,PEPC1,ATPPC1 | phosphoenolpyruvate carboxylase 1,PEP(PHOSPHOENOLPYRUVATE) CARBOXYLASE 1 |	1	0	TRIAE_CS42_5DL_TGACv1_433363_AA1410880.1_(+2)
AT1G54220.1 | Symbols:mtE2-3 | mitochondrial pyruvate dehydrogenase subunit 2-3 |	1	0	TRIAE_CS42_4AL_TGACv1_292578_AA0999200.3_(+3)
AT1G54570.1 | Symbols:PES1 | phytyl ester synthase 1 |	1	0	TRIAE_CS42_1AL_TGACv1_000265_AA0007680.1_(+2)
AT1G56190.1 | Symbols:no symbol available | no full name available |	1	0	TRIAE_CS42_1AL_TGACv1_002632_AA0044010.1_(+2)
AT1G56560.1 | Symbols:A/N-InvA | alkaline/neutral invertase A |	1	0	TRIAE_CS42_4AS_TGACv1_308528_AA1028440.3_(+3)
AT1G59900.1 | Symbols:AT-E1 ALPHA,E1 ALPHA | pyruvate dehydrogenase complex E1 alpha subunit |	1	0	TRIAE_CS42_6BL_TGACv1_500614_AA1607170.1_(+1)
AT1G61800.1 | Symbols:ATGPT2,GPT2 | ARABIDOPSIS GLUCOSE-6-PHOSPHATE/PHOSPHATE TRANSLOCATOR 2,glucose-6-phosphate/phosphate translocator 2 |	1	8.6e-172	TRIAE_CS42_2BS_TGACv1_146299_AA0461810.3_(+1)
AT1G62610.4 | Symbols:no symbol available | no full name available |	1	5.74e-102	TRIAE_CS42_7AL_TGACv1_558034_AA1789290.1_(+3)
AT1G62640.1 | Symbols:KAS III | 3-ketoacyl-acyl carrier protein synthase III |	1	2.04e-162	TRIAE_CS42_2BL_TGACv1_130514_AA0412670.1_(+1)
AT1G62940.1 | Symbols:ACOS5 | acyl-CoA synthetase 5 |	1	0	TRIAE_CS42_2BL_TGACv1_129763_AA0395130.1_(+2)
AT1G63290.1 | Symbols:no symbol available | no full name available |	1	1.06e-126	TRIAE_CS42_5AL_TGACv1_375418_AA1221280.1_(+2)
AT1G64190.1 | Symbols:PGD1 | 6-phosphogluconate dehydrogenase 1 |	1	0	TRIAE_CS42_1BL_TGACv1_031793_AA0120640.1_(+1)
AT1G64400.1 | Symbols:LACS3 | long-chain acyl-CoA synthetase 3 |	1	0	TRIAE_CS42_3B_TGACv1_223201_AA0777880.2_(+2)
AT1G64670.1 | Symbols:CED1,BDG1 | BODYGUARD1,9-CIS EPOXYCAROTENOID DIOXYGENASE DEFECTIVE 1 |	1	3.31e-154	TRIAE_CS42_1DL_TGACv1_063408_AA0227050.1_(+3)
AT1G64710.1 | Symbols:no symbol available | no full name available |	1	1.35e-154	TRIAE_CS42_U_TGACv1_643312_AA2130560.2_(+3)
AT1G66430.1 | Symbols:no symbol available | no full name available |	1	8.08e-157	TRIAE_CS42_7DS_TGACv1_621522_AA2018250.1_(+2)
AT1G67090.1 | Symbols:RBCS1A | ribulose bisphosphate carboxylase small chain 1A |	1	5.34e-80	TRIAE_CS42_5DL_TGACv1_454507_AA1470980.1_(+3)
AT1G68010.2 | Symbols:HPR,ATHPR1 | hydroxypyruvate reductase |	1	0	TRIAE_CS42_6DS_TGACv1_543041_AA1734480.1_(+1)
AT1G68750.1 | Symbols:ATPPC4,PPC4 | phosphoenolpyruvate carboxylase 4 |	1	0	TRIAE_CS42_3B_TGACv1_229681_AA0829040.1_(+3)
AT1G69200.1 | Symbols:FLN2 | fructokinase-like 2 |	1	9.38e-154	TRIAE_CS42_2DS_TGACv1_177357_AA0574410.2_(+1)
AT1G70580.1 | Symbols:GGT2,AOAT2 | GLUTAMATE:GLYOXYLATE AMINOTRANSFERASE 2,alanine-2-oxoglutarate aminotransferase 2 |	1	0	TRIAE_CS42_2AL_TGACv1_093165_AA0273840.1_(+3)
AT1G70820.1 | Symbols:no symbol available | no full name available |	1	0	TRIAE_CS42_7BL_TGACv1_578664_AA1898450.1_(+2)
AT1G71100.1 | Symbols:RSW10 | RADIAL SWELLING 10 |	1	4.14e-94	TRIAE_CS42_6BS_TGACv1_515227_AA1668340.1_(+3)
AT1G72620.1 | Symbols:no symbol available | no full name available |	1	1.66e-57	TRIAE_CS42_4AS_TGACv1_306691_AA1012090.1_(+1)
AT1G74030.1 | Symbols:ENO1 | enolase 1 |	1	0	TRIAE_CS42_5BL_TGACv1_405780_AA1335180.1_(+2)
AT1G74960.2 | Symbols:ATKAS2,FAB1,KAS2 | ARABIDOPSIS BETA-KETOACYL-ACP SYNTHETASE 2,BETA-KETOACYL-ACP SYNTHETASE 2,fatty acid biosynthesis 1 |	1	0	TRIAE_CS42_2BS_TGACv1_147442_AA0483250.1_(+3)
AT1G75020.1 | Symbols:LPAT4 | lysophosphatidyl acyltransferase 4 |	1	4.42e-144	TRIAE_CS42_1AL_TGACv1_001672_AA0033880.6_(+1)
AT1G77590.1 | Symbols:LACS9 | long chain acyl-CoA synthetase 9 |	1	0	TRIAE_CS42_5AS_TGACv1_393896_AA1276980.1_(+1)
AT1G78050.1 | Symbols:PGM | phosphoglycerate/bisphosphoglycerate mutase |	1	1.29e-152	TRIAE_CS42_6BL_TGACv1_501351_AA1616370.2_(+2)
AT1G78210.1 | Symbols:no symbol available | no full name available |	1	5.94e-74	TRIAE_CS42_2AS_TGACv1_115033_AA0370590.1_(+2)
AT1G79530.1 | Symbols:GAPCP-1 | glyceraldehyde-3-phosphate dehydrogenase of plastid 1 |	1	0	TRIAE_CS42_6DS_TGACv1_542766_AA1729850.1_(+2)
AT1G79550.1 | Symbols:PGK | phosphoglycerate kinase |	1	0	TRIAE_CS42_6DS_TGACv1_543391_AA1739400.1_(+2)
AT1G80300.1 | Symbols:ATNTT1,NTT1 | nucleotide transporter 1 |	1	0	TRIAE_CS42_6DS_TGACv1_542836_AA1731330.1_(+2)
AT1G80380.2 | Symbols:no symbol available | no full name available |	1	0	TRIAE_CS42_3B_TGACv1_223602_AA0784350.3_(+2)
AT2G01140.1 | Symbols:FBA3,AtFBA3,PDE345 | PIGMENT DEFECTIVE 345,fructose-bisphosphate aldolase 3 |	1	0	TRIAE_CS42_3AS_TGACv1_210508_AA0674090.1_(+3)
AT2G01180.1 | Symbols:ATPAP1,ATLPP1,PAP1,LPP1 | LIPID PHOSPHATE PHOSPHATASE 1,phosphatidic acid phosphatase 1 |	1	1.89e-114	TRIAE_CS42_3DS_TGACv1_272742_AA0924560.2_(+3)
AT2G01290.1 | Symbols:RPI2 | ribose-5-phosphate isomerase 2 |	1	1.71e-99	TRIAE_CS42_6BS_TGACv1_515227_AA1668340.1_(+3)
AT2G04350.1 | Symbols:LACS8 | long-chain acyl-CoA synthetase 8 |	1	0	TRIAE_CS42_5BL_TGACv1_404243_AA1291920.1_(+1)
AT2G04540.1 | Symbols:no symbol available | no full name available |	1	0	TRIAE_CS42_6BS_TGACv1_515497_AA1670510.1_(+3)
AT2G05710.1 | Symbols:ACO3 | aconitase 3 |	1	0	TRIAE_CS42_6DL_TGACv1_527381_AA1703110.1_(+3)
AT2G11270.1 | Symbols:no symbol available | no full name available |	1	9.55e-11	TRIAE_CS42_6DS_TGACv1_542594_AA1724870.3_(+3)
AT2G13360.1 | Symbols:SGAT,AGT,AGT1 | ALANINE:GLYOXYLATE AMINOTRANSFERASE 1,alanine:glyoxylate aminotransferase,L-serine:glyoxylate aminotransferase |	1	0	TRIAE_CS42_7BS_TGACv1_592784_AA1944290.1_(+2)
AT2G17130.1 | Symbols:IDH2,IDH-II | isocitrate dehydrogenase subunit 2,isocitrate dehydrogenase II |	1	0	TRIAE_CS42_2AL_TGACv1_093025_AA0269750.2_(+1)
AT2G17845.1 | Symbols:no symbol available | no full name available |	1	1.77e-101	TRIAE_CS42_7DS_TGACv1_622199_AA2035100.2_(+3)
AT2G18450.1 | Symbols:SDH1-2 | succinate dehydrogenase 1-2 |	1	0	TRIAE_CS42_5BL_TGACv1_404126_AA1285390.1_(+2)
AT2G19450.1 | Symbols:TAG1,DGAT1,AtDGAT1,ATDGAT,AS11,RDS1,ABX45 | Arabidopsis thaliana acyl-CoA:diacylglycerol acyltransferase,acyl-CoA:diacylglycerol acyltransferase 1,TRIACYLGLYCEROL BIOSYNTHESIS DEFECT 1 |	1	0	TRIAE_CS42_7AL_TGACv1_559110_AA1798190.1_(+3)
AT2G19860.1 | Symbols:ATHXK2,HXK2 | ARABIDOPSIS THALIANA HEXOKINASE 2,hexokinase 2 |	1	0	TRIAE_CS42_1BL_TGACv1_030579_AA0094680.1_(+3)
AT2G20420.1 | Symbols:no symbol available | no full name available |	1	0	TRIAE_CS42_6AL_TGACv1_474572_AA1535460.1_(+3)
AT2G21170.1 | Symbols:TIM,PDTPI | triosephosphate isomerase,PLASTID ISOFORM TRIOSE PHOSPHATE ISOMERASE |	1	1.39e-152	TRIAE_CS42_5DL_TGACv1_433285_AA1408290.1_(+2)
AT2G21330.1 | Symbols:FBA1,AtFBA1 | fructose-bisphosphate aldolase 1 |	1	0	TRIAE_CS42_4DS_TGACv1_361640_AA1171030.1_(+2)
AT2G21590.1 | Symbols:APL4 | |	1	0	TRIAE_CS42_1BL_TGACv1_031712_AA0119450.6_(+3)
AT2G22230.1 | Symbols:no symbol available | no full name available |	1	7.43e-96	TRIAE_CS42_2DL_TGACv1_158957_AA0529510.1_(+3)
AT2G22480.1 | Symbols:PFK5 | phosphofructokinase 5 |	1	0	TRIAE_CS42_5DS_TGACv1_456710_AA1476650.2_(+3)
AT2G22780.1 | Symbols:PMDH1 | peroxisomal NAD-malate dehydrogenase 1 |	1	0	TRIAE_CS42_5DS_TGACv1_457334_AA1485310.2_(+1)
AT2G24270.4 | Symbols:ALDH11A3 | aldehyde dehydrogenase 11A3 |	1	0	TRIAE_CS42_2BS_TGACv1_148182_AA0491170.3_(+2)
AT2G26900.1 | Symbols:BASS2 | bile acid:sodium symporter family protein 2 |	1	0	TRIAE_CS42_3AL_TGACv1_193845_AA0620760.1_(+2)
AT2G29350.1 | Symbols:SAG13 | senescence-associated gene 13 |	1	4.1e-120	TRIAE_CS42_4AS_TGACv1_306790_AA1013480.1_(+3)
AT2G29560.1 | Symbols:ENOC | cytosolic enolase |	1	0	TRIAE_CS42_4AS_TGACv1_308531_AA1028480.3_(+1)
AT2G30200.1 | Symbols:EMB3147 | EMBRYO DEFECTIVE 3147 |	1	0	TRIAE_CS42_4DL_TGACv1_343777_AA1139610.1_(+2)
AT2G31100.1 | Symbols:no symbol available | no full name available |	1	2.06e-126	TRIAE_CS42_3B_TGACv1_222744_AA0769880.1_(+2)
AT2G31390.1 | Symbols:no symbol available | no full name available |	1	4.13e-166	TRIAE_CS42_5DL_TGACv1_434426_AA1435750.1_(+1)
AT2G33150.1 | Symbols:PKT3,KAT2,PED1 | PEROXISOME DEFECTIVE 1,peroxisomal 3-ketoacyl-CoA thiolase 3,3-KETOACYL-COA THIOLASE 2 |	1	0	TRIAE_CS42_6DL_TGACv1_526455_AA1684200.1_(+2)
AT2G33255.1 | Symbols:no symbol available | no full name available |	1	1.95e-98	TRIAE_CS42_6DL_TGACv1_526474_AA1684600.1_(+3)
AT2G34590.1 | Symbols:no symbol available | no full name available |	1	0	TRIAE_CS42_5DL_TGACv1_433716_AA1420390.1_(+2)
AT2G35020.1 | Symbols:GlcNAc1pUT2,GLCNA.UT2 | N-acetylglucosamine-1-phosphate uridylyltransferase 2 |	1	0	TRIAE_CS42_2DL_TGACv1_158194_AA0511980.1_(+3)
AT2G35370.1 | Symbols:GDCH | glycine decarboxylase complex H |	1	2.32e-69	TRIAE_CS42_6DL_TGACv1_527011_AA1697160.1_(+1)
AT2G35840.1 | Symbols:no symbol available | no full name available |	1	0	TRIAE_CS42_5BS_TGACv1_423800_AA1383500.3_(+2)
AT2G36190.1 | Symbols:AtcwINV4,cwINV4,AtCWIN4 | cell wall invertase 4 |	1	0	TRIAE_CS42_4AL_TGACv1_288495_AA0950120.2_(+3)
AT2G36460.1 | Symbols:FBA6 | fructose-bisphosphate aldolase 6 |	1	0	TRIAE_CS42_3B_TGACv1_221609_AA0745810.1_(+2)
AT2G36530.1 | Symbols:LOS2,ENO2 | LOW EXPRESSION OF OSMOTICALLY RESPONSIVE GENES 2,ENOLASE 2 |	1	0	TRIAE_CS42_5AS_TGACv1_393357_AA1271740.1_(+2)
AT2G36580.1 | Symbols:no symbol available | no full name available |	1	0	TRIAE_CS42_5BL_TGACv1_404884_AA1314140.1_(+1)
AT2G38040.1 | Symbols:CAC3 | acetyl Co-enzyme a carboxylase carboxyltransferase alpha subunit |	1	0.99	TRIAE_CS42_4AL_TGACv1_288522_AA0950840.1_(+1)
AT2G38060.1 | Symbols:PHT4	2 | phosphate transporter 4	2 |	1	0	TRIAE_CS42_1BL_TGACv1_031445_AA0114280.1_(+3)
AT2G38110.1 | Symbols:GPAT6,ATGPAT6 | GLYCEROL-3-PHOSPHATE sn-2-ACYLTRANSFERASE 6 |	1	0	TRIAE_CS42_3B_TGACv1_222249_AA0760510.1_(+3)
AT2G39930.1 | Symbols:ATISA1,ISA1 | isoamylase 1,ARABIDOPSIS THALIANA ISOAMYLASE 1 |	1	0	TRIAE_CS42_7AS_TGACv1_569827_AA1824860.2_(+2)
AT2G40840.1 | Symbols:DPE2 | disproportionating enzyme 2 |	1	0	TRIAE_CS42_2BS_TGACv1_148740_AA0494910.1_(+3)
AT2G42450.1 | Symbols:no symbol available | no full name available |	1	6.7e-179	TRIAE_CS42_4DS_TGACv1_362070_AA1176410.1_(+2)
AT2G42600.2 | Symbols:ATPPC2,PPC2 | phosphoenolpyruvate carboxylase 2 |	1	0	TRIAE_CS42_3AL_TGACv1_196244_AA0658710.1_(+2)
AT2G43710.2 | Symbols:LDW1,AtSSI2,SSI2,FAB2 | suppressor of SA insensitive 2,FATTY ACID BIOSYNTHESIS 2,lesion dwarf mimic 1 |	1	0	TRIAE_CS42_3B_TGACv1_225722_AA0811460.1_(+1)
AT2G44350.2 | Symbols:ATCS,CSY4 | CITRATE SYNTHASE 4 |	1	0	TRIAE_CS42_6BS_TGACv1_514828_AA1664820.1_(+1)
AT2G45290.1 | Symbols:TKL2 | transketolase 2 |	1	0	TRIAE_CS42_7AS_TGACv1_569503_AA1817670.1_(+1)
AT2G46390.1 | Symbols:SDH8 | succinate dehydrogenase 8 |	0		not available
AT2G46505.1 | Symbols:SDH4 | succinate dehydrogenase subunit 4 |	1	0.09	TRIAE_CS42_1DL_TGACv1_061899_AA0205400.1_(+3)
AT2G47240.1 | Symbols:LACS1,CER8 | LONG-CHAIN ACYL-COA SYNTHASE 1,ECERIFERUM 8 |	1	0	TRIAE_CS42_1BS_TGACv1_050462_AA0172420.2_(+2)
AT2G47245.1 | Symbols:no symbol available | no full name available |	1	2.79e-26	TRIAE_CS42_1DS_TGACv1_080841_AA0254500.1_(+1)
AT2G47510.1 | Symbols:FUM1 | fumarase 1 |	1	0	TRIAE_CS42_4DL_TGACv1_343304_AA1133000.1_(+1)
AT3G01180.1 | Symbols:AtSS2,SS2 | starch synthase 2 |	1	0	TRIAE_CS42_6BL_TGACv1_501591_AA1619110.1_(+1)
AT3G01500.2 | Symbols:CA1,SABP3,ATBCA1,ATSABP3 | carbonic anhydrase 1,BETA CARBONIC ANHYDRASE 1,SALICYLIC ACID-BINDING PROTEIN 3,ARABIDOPSIS THALIANA SALICYLIC ACID-BINDING PROTEIN 3 |	1	2.93e-77	TRIAE_CS42_3DL_TGACv1_250162_AA0863350.2_(+3)
AT3G01510.1 | Symbols:LSF1 | like SEX4 1 |	1	0	TRIAE_CS42_1AL_TGACv1_002684_AA0044420.1_(+2)
AT3G01850.1 | Symbols:no symbol available | no full name available |	1	1.59e-128	TRIAE_CS42_5BL_TGACv1_405042_AA1318510.2_(+2)
AT3G02360.2 | Symbols:PGD2 | 6-phosphogluconate dehydrogenase 2 |	1	0	TRIAE_CS42_3B_TGACv1_221263_AA0735530.5_(+2)
AT3G02600.1 | Symbols:LPP3,ATLPP3 | LIPID PHOSPHATE PHOSPHATASE 3,lipid phosphate phosphatase 3 |	1	5.26e-115	TRIAE_CS42_2AL_TGACv1_095652_AA0313340.1_(+2)
AT3G02610.1 | Symbols:no symbol available | no full name available |	1	0	TRIAE_CS42_3DL_TGACv1_249135_AA0839230.1_(+2)
AT3G02620.1 | Symbols:no symbol available | no full name available |	1	0	TRIAE_CS42_3DL_TGACv1_249135_AA0839230.1_(+2)
AT3G02630.1 | Symbols:no symbol available | no full name available |	1	0	TRIAE_CS42_3AL_TGACv1_197997_AA0667810.1_(+1)
AT3G03250.1 | Symbols:AtUGP1,UGP,UGP1 | UDP-glucose pyrophosphorylase,UDP-GLUCOSE PYROPHOSPHORYLASE 1 |	1	0	TRIAE_CS42_U_TGACv1_642275_AA2114820.1_(+1)
AT3G04050.1 | Symbols:no symbol available | no full name available |	1	0	TRIAE_CS42_3B_TGACv1_226039_AA0813550.1_(+2)
AT3G04120.1 | Symbols:GAPC1,GAPC,GAPC-1 | GLYCERALDEHYDE-3-PHOSPHATE DEHYDROGENASE C SUBUNIT,glyceraldehyde-3-phosphate dehydrogenase C subunit 1 |	1	0	TRIAE_CS42_7AL_TGACv1_559736_AA1800650.4_(+2)
AT3G04790.1 | Symbols:EMB3119 | EMBRYO DEFECTIVE 3119 |	1	3.53e-114	TRIAE_CS42_U_TGACv1_642157_AA2112370.1_(+1)
AT3G04880.1 | Symbols:DRT102 | DNA-DAMAGE-REPAIR/TOLERATION 2 |	2	4.66e-62	TRIAE_CS42_5DL_TGACv1_434053_AA1428030.1_(+2)
AT3G05510.1 | Symbols:no symbol available | no full name available |	1	2.15e-144	TRIAE_CS42_3AL_TGACv1_195187_AA0646110.1_(+1)
AT3G05970.1 | Symbols:ATLACS6,LACS6 | long-chain acyl-CoA synthetase 6 |	1	0	TRIAE_CS42_5DL_TGACv1_433566_AA1416280.4_(+1)
AT3G06860.1 | Symbols:ATMFP2,MFP2 | MULTIFUNCTIONAL PROTEIN 2,multifunctional protein 2 |	1	0	TRIAE_CS42_3DS_TGACv1_272448_AA0920810.1_(+2)
AT3G08590.1 | Symbols:iPGAM2 | 2,3-biphosphoglycerate-independent phosphoglycerate mutase 2 |	1	0	TRIAE_CS42_3AL_TGACv1_196039_AA0656760.1_(+3)
AT3G09560.2 | Symbols:ATPAH1,PAH1 | PHOSPHATIDIC ACID PHOSPHOHYDROLASE 1 |	2	0	TRIAE_CS42_1AL_TGACv1_003232_AA0048820.3_(+1)
AT3G09810.1 | Symbols:IDH-VI | isocitrate dehydrogenase VI |	1	0	TRIAE_CS42_6DL_TGACv1_528252_AA1712830.1_(+1)
AT3G11325.1 | Symbols:no symbol available | no full name available |	1	1.67e-105	TRIAE_CS42_4DS_TGACv1_361827_AA1173310.1_(+1)
AT3G11430.1 | Symbols:GPAT5,ATGPAT5 | GLYCEROL-3-PHOSPHATE sn-2-ACYLTRANSFERASE 5 |	1	7.8e-174	TRIAE_CS42_1AL_TGACv1_001921_AA0036720.1_(+3)
AT3G12780.1 | Symbols:PGK1 | phosphoglycerate kinase 1 |	1	0	TRIAE_CS42_1AL_TGACv1_002632_AA0044010.1_(+2)
AT3G13790.1 | Symbols:ATBFRUCT1,CWI1,AtCWI1,ATCWINV1 | ARABIDOPSIS THALIANA CELL WALL INVERTASE 1 |	1	0	TRIAE_CS42_4AL_TGACv1_288495_AA0950120.2_(+3)
AT3G13930.1 | Symbols:mtE2-2 | mitochondrial pyruvate dehydrogenase subunit 2-2 |	1	0	TRIAE_CS42_4AL_TGACv1_292578_AA0999200.3_(+3)
AT3G14075.1 | Symbols:no symbol available | no full name available |	1	0	TRIAE_CS42_6AL_TGACv1_472765_AA1525780.1_(+3)
AT3G14415.2 | Symbols:GOX2 | glycolate oxidase 2 |	1	0	TRIAE_CS42_U_TGACv1_644050_AA2136740.2_(+1)
AT3G14420.1 | Symbols:GOX1 | glycolate oxidase 1 |	1	0	TRIAE_CS42_U_TGACv1_644050_AA2136740.2_(+1)
AT3G14940.1 | Symbols:PPC3,ATPPC3 | phosphoenolpyruvate carboxylase 3 |	1	0	TRIAE_CS42_5DL_TGACv1_433363_AA1410880.1_(+2)
AT3G15020.1 | Symbols:mMDH2 | mitochondrial malate dehydrogenase 2 |	1	3.48e-172	TRIAE_CS42_3DL_TGACv1_250996_AA0875990.2_(+2)
AT3G15690.2 | Symbols:BLP2 | BCCP-Like Protein 2 |	0		not available
AT3G16170.1 | Symbols:AAE13 | acyl activating enzyme 13 |	1	0	TRIAE_CS42_3B_TGACv1_225406_AA0808110.2_(+1)
AT3G18220.1 | Symbols:LPP4 | lipid phosphate phosphatase 4 |	1	2.59e-95	TRIAE_CS42_5BL_TGACv1_408393_AA1363210.4_(+3)
AT3G18850.1 | Symbols:LPAT5 | lysophosphatidyl acyltransferase 5 |	1	1.83e-146	TRIAE_CS42_1BL_TGACv1_033292_AA0138540.3_(+2)
AT3G20040.1 | Symbols:ATHXK4,HKL2 | HEXOKINASE-LIKE 2 |	1	3.02e-157	TRIAE_CS42_3AL_TGACv1_194363_AA0631810.1_(+3)
AT3G21720.1 | Symbols:ICL | isocitrate lyase |	1	0	TRIAE_CS42_2BS_TGACv1_145994_AA0452210.1_(+2)
AT3G22960.1 | Symbols:PKP1,PKP-ALPHA | PLASTIDIAL PYRUVATE KINASE 1 |	1	0	TRIAE_CS42_2DS_TGACv1_177244_AA0570280.3_(+3)
AT3G25860.1 | Symbols:LTA2,PLE2 | PLASTID E2 SUBUNIT OF PYRUVATE DECARBOXYLASE |	1	0	TRIAE_CS42_5BL_TGACv1_407418_AA1356680.1_(+1)
AT3G25960.1 | Symbols:no symbol available | no full name available |	1	0	TRIAE_CS42_3B_TGACv1_226039_AA0813550.1_(+2)
AT3G26570.1 | Symbols:PHT2	1,ORF02 | phosphate transporter 2	1 |	1	0	TRIAE_CS42_6AL_TGACv1_470942_AA1499130.1_(+3)
AT3G26650.1 | Symbols:GAPA,GAPA-1 | glyceraldehyde 3-phosphate dehydrogenase A subunit,GLYCERALDEHYDE 3-PHOSPHATE DEHYDROGENASE A SUBUNIT 1 |	1	0	TRIAE_CS42_2AL_TGACv1_093283_AA0276660.3_(+3)
AT3G27300.1 | Symbols:G6PD5 | glucose-6-phosphate dehydrogenase 5 |	1	0	TRIAE_CS42_2AL_TGACv1_094970_AA0305380.3_(+2)
AT3G27380.1 | Symbols:SDH2-1 | succinate dehydrogenase 2-1 |	1	3.47e-137	TRIAE_CS42_7AL_TGACv1_556119_AA1756230.2_(+1)
AT3G27660.1 | Symbols:OLE3,OLEO4 | OLEOSIN 3,oleosin 4 |	1	1.65e-20	TRIAE_CS42_4BS_TGACv1_328213_AA1084720.2_(+1)
AT3G30841.1 | Symbols:no symbol available | no full name available |	1	0	TRIAE_CS42_5DS_TGACv1_456831_AA1478780.1_(+2)
AT3G42628.1 | Symbols:no symbol available | no full name available |	1	1.84e-14	TRIAE_CS42_7AL_TGACv1_560290_AA1802000.2_(+1)
AT3G43190.1 | Symbols:ATSUS4,SUS4 | ARABIDOPSIS THALIANA SUCROSE SYNTHASE 4,sucrose synthase 4 |	1	0	TRIAE_CS42_5DL_TGACv1_432989_AA1397030.4_(+3)
AT3G44510.2 | Symbols:no symbol available | no full name available |	1	7.46e-99	TRIAE_CS42_5DL_TGACv1_434584_AA1438290.1_(+2)
AT3G44830.1 | Symbols:no symbol available | no full name available |	1	0	TRIAE_CS42_5DL_TGACv1_436506_AA1461480.1_(+2)
AT3G46970.1 | Symbols:ATPHS2,PHS2 | alpha-glucan phosphorylase 2,Arabidopsis thaliana alpha-glucan phosphorylase 2 |	1	0	TRIAE_CS42_3DL_TGACv1_249205_AA0841320.1_(+1)
AT3G47520.1 | Symbols:MDH,pNAD-MDH | plastidic NAD-dependent malate dehydrogenase,malate dehydrogenase |	1	0	TRIAE_CS42_1BL_TGACv1_030772_AA0100420.2_(+3)
AT3G47833.1 | Symbols:SDH7A,SDH7 | succinate dehydrogenase 7,succinate dehydrogenase 7A |	1	2.53e-21	TRIAE_CS42_5AL_TGACv1_375628_AA1224730.1_(+3)
AT3G49050.1 | Symbols:no symbol available | no full name available |	1	0	TRIAE_CS42_6DS_TGACv1_542723_AA1728880.1_(+1)
AT3G49160.1 | Symbols:no symbol available | no full name available |	1	8.31e-21	TRIAE_CS42_4BS_TGACv1_328687_AA1092120.1_(+3)
AT3G49210.1 | Symbols:no symbol available | no full name available |	1	3.59e-132	TRIAE_CS42_1BL_TGACv1_031367_AA0112590.1_(+1)
AT3G49360.1 | Symbols:PGL2 | 6-phosphogluconolactonase 2 |	1	9.02e-82	TRIAE_CS42_5BL_TGACv1_405530_AA1329550.1_(+2)
AT3G50920.1 | Symbols:LPPepsilon1 | lipid phosphate phosphatase epsilon 1 |	1	8.71e-54	TRIAE_CS42_6DL_TGACv1_529987_AA1719210.1_(+3)
AT3G51520.1 | Symbols:DGAT2,AtDGAT2 | diacylglycerol acyltransferase 2 |	1	1.49e-129	TRIAE_CS42_6AL_TGACv1_472439_AA1522190.1_(+1)
AT3G52180.1 | Symbols:ATPTPKIS1,SEX4,ATSEX4,DSP4 | STARCH-EXCESS 4,DUAL-SPECIFICITY PROTEIN PHOSPHATASE 4 |	1	2.63e-133	TRIAE_CS42_4DL_TGACv1_342433_AA1113510.2_(+1)
AT3G52200.2 | Symbols:mtE2-1,LTA3 | mitochondrial pyruvate dehydrogenase subunit 2-1 |	2	7.12e-179	TRIAE_CS42_7AL_TGACv1_559149_AA1798370.1_(+2)
AT3G52340.1 | Symbols:ATSPP2,SPP2 | SUCROSE-PHOSPHATASE 2,sucrose-6F-phosphate phosphohydrolase 2 |	1	1.7e-155	TRIAE_CS42_5BS_TGACv1_423800_AA1383500.3_(+2)
AT3G52526.1 | Symbols:no symbol available | no full name available |	1	0.000164	TRIAE_CS42_4BL_TGACv1_321506_AA1061550.2_(+1)
AT3G52930.1 | Symbols:AtFBA8,FBA8 | fructose-bisphosphate aldolase 8 |	1	0	TRIAE_CS42_3AL_TGACv1_195966_AA0655990.1_(+2)
AT3G52990.1 | Symbols:no symbol available | no full name available |	1	0	TRIAE_CS42_5DL_TGACv1_434368_AA1434620.2_(+1)
AT3G53910.1 | Symbols:no symbol available | no full name available |	1	3.46e-15	TRIAE_CS42_3DL_TGACv1_249199_AA0841000.2_(+2)
AT3G54050.1 | Symbols:HCEF1,cfbp1 | high cyclic electron flow 1 |	1	0	TRIAE_CS42_4DL_TGACv1_344100_AA1143650.1_(+1)
AT3G54090.1 | Symbols:FLN1 | fructokinase-like 1 |	1	1.3e-179	TRIAE_CS42_3DL_TGACv1_252664_AA0891300.1_(+1)
AT3G54270.1 | Symbols:no symbol available | no full name available |	1	3.2e-148	TRIAE_CS42_1DS_TGACv1_080206_AA0243120.8_(+3)
AT3G55290.1 | Symbols:SDRd | SHORT-CHAIN DEHYDROGENASE/REDUCTASE ISOFORM d |	1	3.19e-114	TRIAE_CS42_7DS_TGACv1_622199_AA2035100.2_(+3)
AT3G55440.1 | Symbols:ATCTIMC,CYTOTPI,TPI | CYTOSOLIC ISOFORM TRIOSE PHOSPHATE ISOMERASE,triosephosphate isomerase,CYTOSOLIC TRIOSE PHOSPHATE ISOMERASE |	1	1.46e-131	TRIAE_CS42_3DS_TGACv1_271475_AA0899660.1_(+3)
AT3G55650.1 | Symbols:no symbol available | no full name available |	1	0	TRIAE_CS42_4AS_TGACv1_307604_AA1021860.1_(+1)
AT3G55810.1 | Symbols:no symbol available | no full name available |	1	0	TRIAE_CS42_3B_TGACv1_226039_AA0813550.1_(+2)
AT3G56040.1 | Symbols:UGP3 | UDP-glucose pyrophosphorylase 3 |	1	0	TRIAE_CS42_1DL_TGACv1_061638_AA0200670.1_(+3)
AT3G57650.1 | Symbols:LPAT2 | lysophosphatidyl acyltransferase 2 |	1	1.3e-172	TRIAE_CS42_5BS_TGACv1_423216_AA1371100.2_(+1)
AT3G58490.1 | Symbols:SPP1,AtSPP1,LPPdelta | sphingoid phosphate phosphatase 1,lipid phosphate phosphatase delta |	1	1.08e-170	TRIAE_CS42_5DL_TGACv1_433344_AA1410210.1_(+3)
AT3G58740.1 | Symbols:CSY1 | citrate synthase 1 |	1	0	TRIAE_CS42_5DL_TGACv1_434037_AA1427680.1_(+3)
AT3G59480.1 | Symbols:no symbol available | no full name available |	1	1.69e-153	TRIAE_CS42_3B_TGACv1_224633_AA0799040.1_(+2)
AT3G60100.1 | Symbols:CSY5 | citrate synthase 5 |	1	0	TRIAE_CS42_6BS_TGACv1_514828_AA1664820.1_(+1)
AT3G60750.1 | Symbols:AtTKL1,TKL1 | transketolase 1 |	1	0	TRIAE_CS42_7AS_TGACv1_569503_AA1817670.1_(+1)
AT3G62410.1 | Symbols:CP12,CP12-2 | CP12 DOMAIN-CONTAINING PROTEIN 1,CP12 domain-containing protein 2 |	1	1.92e-30	TRIAE_CS42_4DL_TGACv1_342413_AA1113010.1_(+1)
AT4G00370.1 | Symbols:PHT4	4,AtPHT4	4,ANTR2 | anion transporter 2 |	1	0	TRIAE_CS42_4DS_TGACv1_361391_AA1166860.2_(+3)
AT4G00400.1 | Symbols:AtGPAT8,GPAT8 | GLYCEROL-3-PHOSPHATE sn-2-ACYLTRANSFERASE 8 |	1	0	TRIAE_CS42_3B_TGACv1_222249_AA0760510.1_(+3)
AT4G01950.1 | Symbols:ATGPAT3,GPAT3 | GLYCEROL-3-PHOSPHATE sn-2-ACYLTRANSFERASE 3 |	1	4.22e-137	TRIAE_CS42_4BS_TGACv1_329116_AA1097980.1_(+3)
AT4G02280.1 | Symbols:SUS3,ATSUS3 | sucrose synthase 3 |	1	0	TRIAE_CS42_U_TGACv1_641879_AA2106520.1_(+1)
AT4G09020.1 | Symbols:ATISA3,ISA3 | isoamylase 3 |	1	0	TRIAE_CS42_5AL_TGACv1_375782_AA1227100.1_(+3)
AT4G09510.1 | Symbols:CINV2,A/N-InvI | cytosolic invertase 2,alkaline/neutral invertase I |	1	0	TRIAE_CS42_2BL_TGACv1_129467_AA0384920.1_(+2)
AT4G09520.1 | Symbols:no symbol available | no full name available |	1	0	TRIAE_CS42_5AS_TGACv1_395024_AA1282460.1_(+3)
AT4G10120.1 | Symbols:ATSPS4F | |	1	0	TRIAE_CS42_4AL_TGACv1_290903_AA0990370.5_(+1)
AT4G10260.1 | Symbols:no symbol available | no full name available |	1	1.35e-174	TRIAE_CS42_7DL_TGACv1_604833_AA2002120.2_(+3)
AT4G11030.1 | Symbols:no symbol available | no full name available |	1	0	TRIAE_CS42_3B_TGACv1_223201_AA0777880.2_(+2)
AT4G16070.1 | Symbols:no symbol available | no full name available |	1	0	TRIAE_CS42_6AL_TGACv1_472765_AA1525780.1_(+3)
AT4G16820.1 | Symbols:PLA-I{beta]2,DALL1 | phospholipase A I beta 2,DAD1-Like Lipase 1 |	1	5.86e-118	TRIAE_CS42_7BL_TGACv1_580262_AA1912860.1_(+1)
AT4G17090.1 | Symbols:CT-BMY,BMY8,AtBAM3,BAM3 | BETA-AMYLASE 8,BETA-AMYLASE 3,chloroplast beta-amylase |	1	0	TRIAE_CS42_1AL_TGACv1_001798_AA0035330.1_(+2)
AT4G17150.1 | Symbols:no symbol available | no full name available |	1	0	TRIAE_CS42_6AS_TGACv1_487164_AA1568650.1_(+1)
AT4G18240.1 | Symbols:SS4,ATSS4,SSIV | ARABIDOPSIS THALIANA STARCH SYNTHASE 4,starch synthase 4,STARCH SYNTHASE 4 |	1	0	TRIAE_CS42_1DL_TGACv1_062182_AA0210070.2_(+1)
AT4G18550.1 | Symbols:DSEL,AtDSEL | DAD1-like seeding establishment-related lipase,Arabidopsis thaliana DAD1-like seeding establishment-related lipase |	1	1.18e-138	TRIAE_CS42_3B_TGACv1_222744_AA0769880.1_(+2)
AT4G22110.1 | Symbols:no symbol available | no full name available |	1	5.67e-143	TRIAE_CS42_2BS_TGACv1_146892_AA0474960.4_(+2)
AT4G22550.1 | Symbols:LPPbeta | lipid phosphate phosphatase beta |	1	9.27e-13	TRIAE_CS42_6AL_TGACv1_472087_AA1517590.1_(+3)
AT4G23850.1 | Symbols:LACS4 | long-chain acyl-CoA synthetase 4 |	1	0	TRIAE_CS42_3B_TGACv1_223201_AA0777880.2_(+2)
AT4G24160.1 | Symbols:no symbol available | no full name available |	1	0	TRIAE_CS42_5BL_TGACv1_405422_AA1326990.1_(+2)
AT4G24620.1 | Symbols:PGI1,PGI | phosphoglucose isomerase 1 |	1	0	TRIAE_CS42_5AL_TGACv1_376506_AA1237760.1_(+1)
AT4G25140.1 | Symbols:OLEO1,OLE1 | OLEOSIN 1,oleosin 1 |	1	2.54e-31	TRIAE_CS42_2BL_TGACv1_132220_AA0436090.1_(+3)
AT4G26270.1 | Symbols:PFK3 | phosphofructokinase 3 |	1	0	TRIAE_CS42_7DS_TGACv1_623356_AA2052390.1_(+2)
AT4G26390.1 | Symbols:no symbol available | no full name available |	1	0	TRIAE_CS42_3AS_TGACv1_210454_AA0672590.3_(+1)
AT4G26520.1 | Symbols:FBA7,AtFBA7 | fructose-bisphosphate aldolase 7 |	1	0	TRIAE_CS42_7BL_TGACv1_578216_AA1891270.1_(+1)
AT4G26530.1 | Symbols:FBA5,AtFBA5 | fructose-bisphosphate aldolase 5 |	1	0	TRIAE_CS42_7BL_TGACv1_578216_AA1891270.1_(+1)
AT4G26970.1 | Symbols:ACO2 | aconitase 2 |	1	0	TRIAE_CS42_6DL_TGACv1_527381_AA1703110.1_(+3)
AT4G27600.1 | Symbols:NARA5 | GENES NECESSARY FOR THE ACHIEVEMENT OF RUBISCO ACCUMULATION 5 |	1	4.26e-176	TRIAE_CS42_1AL_TGACv1_001623_AA0033120.1_(+1)
AT4G29010.1 | Symbols:AIM1 | ABNORMAL INFLORESCENCE MERISTEM |	1	0	TRIAE_CS42_6BS_TGACv1_514913_AA1665850.2_(+1)
AT4G29130.1 | Symbols:GIN2,HXK1,ATHXK1 | GLUCOSE INSENSITIVE 2,hexokinase 1,ARABIDOPSIS THALIANA HEXOKINASE 1 |	1	0	TRIAE_CS42_1BL_TGACv1_030579_AA0094680.1_(+3)
AT4G29220.1 | Symbols:PFK1 | phosphofructokinase 1 |	1	0	TRIAE_CS42_7DS_TGACv1_623356_AA2052390.1_(+2)
AT4G30490.1 | Symbols:no symbol available | no full name available |	1	0	TRIAE_CS42_1AL_TGACv1_001960_AA0037230.2_(+2)
AT4G30580.1 | Symbols:EMB1995,ATS2,LPAT1 | lysophosphatidic acid acyltransferase 1,EMBRYO DEFECTIVE 1995 |	1	1.92e-110	TRIAE_CS42_1AL_TGACv1_001381_AA0029660.1_(+2)
AT4G32210.1 | Symbols:SDH3-2 | succinate dehydrogenase 3-2 |	1	3.55e-08	TRIAE_CS42_1AL_TGACv1_003472_AA0049980.1_(+3)
AT4G32400.1 | Symbols:EMB42,EMB104,SHS1,ATBT1 | EMBRYO DEFECTIVE 104,SODIUM HYPERSENSITIVE 1,EMBRYO DEFECTIVE 42,ARABIDOPSIS THALIANA BRITTLE 1 |	1	4.26e-142	TRIAE_CS42_1AS_TGACv1_019246_AA0063880.1_(+2)
AT4G32520.1 | Symbols:AtSHMT3,SHM3 | serine hydroxymethyltransferase 3,SERINE HYDROXYMETHYLTRANSFERASE 3 |	1	0	TRIAE_CS42_4AL_TGACv1_290462_AA0985660.1_(+1)
AT4G32840.1 | Symbols:PFK6 | phosphofructokinase 6 |	1	0	TRIAE_CS42_7DS_TGACv1_623356_AA2052390.1_(+2)
AT4G33070.1 | Symbols:PDC1,AtPDC1 | pyruvate decarboxylase 1 |	1	0	TRIAE_CS42_2DS_TGACv1_177893_AA0586750.1_(+3)
AT4G35260.1 | Symbols:IDH-I,IDH1 | isocitrate dehydrogenase 1,isocitrate dehydrogenase I |	1	0	TRIAE_CS42_6AL_TGACv1_471687_AA1512900.1_(+3)
AT4G35650.1 | Symbols:IDH-III | isocitrate dehydrogenase III |	1	0	TRIAE_CS42_6AL_TGACv1_471687_AA1512900.1_(+3)
AT4G35830.1 | Symbols:ACO1 | aconitase 1 |	1	0	TRIAE_CS42_6AL_TGACv1_471656_AA1512390.1_(+1)
AT4G36610.1 | Symbols:no symbol available | no full name available |	1	6.59e-129	TRIAE_CS42_3DL_TGACv1_249043_AA0835800.1_(+2)
AT4G37840.1 | Symbols:HKL3 | hexokinase-like 3 |	1	1.5e-114	TRIAE_CS42_1BL_TGACv1_030579_AA0094680.1_(+3)
AT4G37930.1 | Symbols:STM,SHMT1,SHM1 | SERINE HYDROXYMETHYLTRANSFERASE 1,serine transhydroxymethyltransferase 1,SERINE TRANSHYDROXYMETHYLTRANSFERASE |	1	0	TRIAE_CS42_4AL_TGACv1_290462_AA0985660.2_(+1)
AT4G38970.1 | Symbols:AtFBA2,FBA2 | fructose-bisphosphate aldolase 2 |	1	0	TRIAE_CS42_4BS_TGACv1_328216_AA1084770.1_(+1)
AT4G39210.1 | Symbols:APL3 | |	1	0	TRIAE_CS42_1DL_TGACv1_063405_AA0227010.3_(+1)
AT4G39850.1 | Symbols:PED3,CTS,AtABCD1,ABCD1,ACN2,PXA1 | peroxisomal ABC transporter 1,PEROXISOME DEFECTIVE 3,ATP-binding cassette D1,acetate non-utilizing 2,COMATOSE,Arabidopsis thaliana ATP-binding cassette D1 |	1	0	TRIAE_CS42_3DL_TGACv1_250027_AA0860630.8_(+1)
AT5G01260.2 | Symbols:no symbol available | no full name available |	1	1.49e-30	TRIAE_CS42_3B_TGACv1_220592_AA0710100.1_(+2)
AT5G01320.1 | Symbols:no symbol available | no full name available |	1	0	TRIAE_CS42_2DS_TGACv1_177893_AA0586760.1_(+3)
AT5G01330.1 | Symbols:PDC3 | pyruvate decarboxylase-3 |	1	0	TRIAE_CS42_2AS_TGACv1_112556_AA0340930.1_(+3)
AT5G01340.1 | Symbols:mSFC1,AtmSFC1 | mitochondrial succinate-fumarate carrier 1 |	2	5.68e-178	TRIAE_CS42_4AS_TGACv1_308477_AA1028110.1_(+1)
AT5G03080.1 | Symbols:LPPgamma | lipid phosphate phosphatase gamma |	1	9.54e-97	TRIAE_CS42_4BL_TGACv1_321115_AA1055700.3_(+2)
AT5G03290.1 | Symbols:IDH-V | isocitrate dehydrogenase V |	1	0	TRIAE_CS42_6BL_TGACv1_499916_AA1594720.1_(+3)
AT5G03650.1 | Symbols:SBE2.2 | starch branching enzyme 2.2 |	1	0	TRIAE_CS42_2AL_TGACv1_093925_AA0289500.2_(+1)
AT5G03690.1 | Symbols:AtFBA4,FBA4 | fructose-bisphosphate aldolase 4 |	1	0	TRIAE_CS42_3B_TGACv1_221609_AA0745810.1_(+2)
AT5G03860.1 | Symbols:MLS | malate synthase |	1	0	TRIAE_CS42_2BL_TGACv1_131053_AA0421820.1_(+3)
AT5G04040.1 | Symbols:SDP1 | SUGAR-DEPENDENT1 |	1	0	TRIAE_CS42_3B_TGACv1_224778_AA0801390.1_(+1)
AT5G06090.1 | Symbols:GPAT7,ATGPAT7 | GLYCEROL-3-PHOSPHATE sn-2-ACYLTRANSFERASE 7 |	1	1.07e-174	TRIAE_CS42_1AL_TGACv1_001921_AA0036720.1_(+3)
AT5G06580.1 | Symbols:no symbol available | no full name available |	1	0	TRIAE_CS42_2BL_TGACv1_130104_AA0403880.2_(+3)
AT5G08300.1 | Symbols:no symbol available | no full name available |	1	0	TRIAE_CS42_2DS_TGACv1_177555_AA0579940.1_(+2)
AT5G08570.1 | Symbols:no symbol available | no full name available |	1	0	TRIAE_CS42_2AL_TGACv1_094283_AA0295250.1_(+2)
AT5G09660.4 | Symbols:PMDH2 | peroxisomal NAD-malate dehydrogenase 2 |	1	7.1e-164	TRIAE_CS42_5AL_TGACv1_377311_AA1245830.1_(+3)
AT5G10160.1 | Symbols:no symbol available | no full name available |	1	8.82e-93	TRIAE_CS42_2DL_TGACv1_158957_AA0529510.1_(+3)
AT5G11110.1 | Symbols:SPSA2,KNS2,SPS1,ATSPS2F,SPS2F | sucrose phosphate synthase 2F,KAONASHI 2,sucrose-phosphate synthase A2,SUCROSE PHOSPHATE SYNTHASE 1 |	1	0	TRIAE_CS42_3DS_TGACv1_272328_AA0919130.1_(+3)
AT5G12420.1 | Symbols:no symbol available | no full name available |	1	5.75e-102	TRIAE_CS42_3DL_TGACv1_249218_AA0841750.1_(+3)
AT5G12860.1 | Symbols:DiT1 | dicarboxylate transporter 1 |	1	0	TRIAE_CS42_5AS_TGACv1_394455_AA1280410.1_(+2)
AT5G13110.1 | Symbols:G6PD2 | glucose-6-phosphate dehydrogenase 2 |	1	0	TRIAE_CS42_2AS_TGACv1_112635_AA0342690.1_(+1)
AT5G13420.1 | Symbols:TRA2 | transaldolase 2 |	1	0	TRIAE_CS42_3AL_TGACv1_194856_AA0640690.1_(+1)
AT5G13640.1 | Symbols:ATPDAT,PDAT1,PDAT | PHOSPHOLIPID:DIACYLGLYCEROL ACYLTRANSFERASE 1,phospholipid:diacylglycerol acyltransferase,ARABIDOPSIS THALIANA PHOSPHOLIPID:DIACYLGLYCEROL ACYLTRANSFERASE |	1	0	TRIAE_CS42_5BL_TGACv1_405066_AA1319170.1_(+1)
AT5G15530.1 | Symbols:BCCP2,CAC1-B | biotin carboxyl carrier protein 2 |	1	0.74	TRIAE_CS42_5DS_TGACv1_458244_AA1492910.1_(+2)
AT5G16230.1 | Symbols:no symbol available | no full name available |	1	6.26e-177	TRIAE_CS42_3DL_TGACv1_249135_AA0839230.1_(+2)
AT5G16240.1 | Symbols:no symbol available | no full name available |	1	0	TRIAE_CS42_3DL_TGACv1_249135_AA0839230.1_(+2)
AT5G16350.1 | Symbols:no symbol available | no full name available |	1	1.49e-91	TRIAE_CS42_3AL_TGACv1_193760_AA0619280.2_(+1)
AT5G16390.1 | Symbols:CAC1-A,CAC1A,CAC1,BCCP1,BCCP,BCCP-1 | chloroplastic acetylcoenzyme A carboxylase 1,BIOTIN CARBOXYL CARRIER PROTEIN,BIOTIN CARBOXYL-CARRIER PROTEIN 1 |	1	0.97	TRIAE_CS42_7DS_TGACv1_622603_AA2042460.3_(+2)
AT5G17310.2 | Symbols:AtUGP2,UGP2 | UDP-GLUCOSE PYROPHOSPHORYLASE 2,UDP-glucose pyrophosphorylase 2 |	1	0	TRIAE_CS42_U_TGACv1_642275_AA2114820.1_(+1)
AT5G17520.1 | Symbols:RCP1,MEX1 | MALTOSE EXCESS 1,ROOT CAP 1 |	1	1.86e-123	TRIAE_CS42_2AL_TGACv1_093893_AA0288920.1_(+3)
AT5G17630.1 | Symbols:no symbol available | no full name available |	1	6.5e-101	TRIAE_CS42_7AS_TGACv1_570974_AA1843160.4_(+1)
AT5G19220.1 | Symbols:ADG2,APL1 | ADP glucose pyrophosphorylase large subunit 1,ADP GLUCOSE PYROPHOSPHORYLASE 2 |	1	0	TRIAE_CS42_5DL_TGACv1_434564_AA1438030.1_(+2)
AT5G20010.1 | Symbols:RAN-1,ATRAN1,RAN1 | RAS-RELATED NUCLEAR PROTEIN,ARABIDOPSIS THALIANA RAS-RELATED NUCLEAR PROTEIN,RAS-related nuclear protein-1 |	1	2.13e-134	TRIAE_CS42_1BL_TGACv1_031464_AA0114610.1_(+2)
AT5G20020.1 | Symbols:RAN2 | RAS-related GTP-binding nuclear protein 2 |	1	2.44e-132	TRIAE_CS42_1DL_TGACv1_064031_AA0232210.3_(+1)
AT5G20280.1 | Symbols:SPS1F,ATSPS1F,SPSA1 | sucrose phosphate synthase 1F,sucrose-phosphate synthase A1 |	1	0	TRIAE_CS42_3DS_TGACv1_272328_AA0919130.1_(+3)
AT5G20380.1 | Symbols:PHT4	5 | phosphate transporter 4	5 |	1	0	TRIAE_CS42_5BL_TGACv1_404121_AA1284900.1_(+1)
AT5G20830.1 | Symbols:ASUS1,SUS1,atsus1 | sucrose synthase 1 |	1	0	TRIAE_CS42_5DL_TGACv1_432989_AA1397030.12_(+3)
AT5G22490.1 | Symbols:no symbol available | no full name available |	1	8.77e-102	TRIAE_CS42_1BL_TGACv1_031367_AA0112590.1_(+1)
AT5G22510.1 | Symbols:A/N-InvE,At-A/N-InvE,INV-E | alkaline/neutral invertase E,Arabidopsis alkaline/neutral invertase E |	1	0	TRIAE_CS42_2BL_TGACv1_130193_AA0406020.1_(+1)
AT5G23250.1 | Symbols:no symbol available | no full name available |	1	0	TRIAE_CS42_2DS_TGACv1_177555_AA0579940.1_(+2)
AT5G24300.1 | Symbols:SS1,ATSS1 | STARCH SYNTHASE 1,starch synthase 1 |	1	0	TRIAE_CS42_7AS_TGACv1_569893_AA1826470.1_(+2)
AT5G24400.1 | Symbols:PGL3,EMB2024 | EMBRYO DEFECTIVE 2024,6-PHOSPHOGLUCONOLACTONASE 3 |	1	9.33e-101	TRIAE_CS42_5DL_TGACv1_434818_AA1442110.1_(+2)
AT5G24410.1 | Symbols:PGL4 | 6-phosphogluconolactonase 4 |	1	1.45e-81	TRIAE_CS42_5BL_TGACv1_405530_AA1329550.1_(+2)
AT5G24420.1 | Symbols:PGL5 | 6-phosphogluconolactonase 5 |	1	1.3e-82	TRIAE_CS42_5BL_TGACv1_405530_AA1329550.1_(+2)
AT5G24760.1 | Symbols:no symbol available | no full name available |	1	0	TRIAE_CS42_6AL_TGACv1_471378_AA1507970.1_(+3)
AT5G26570.1 | Symbols:ATGWD3,OK1,PWD | PHOSPHOGLUCAN WATER DIKINASE |	1	0	TRIAE_CS42_U_TGACv1_643937_AA2136070.2_(+1)
AT5G27600.1 | Symbols:ATLACS7,LACS7 | long-chain acyl-CoA synthetase 7 |	1	0	TRIAE_CS42_5DL_TGACv1_433566_AA1416280.4_(+1)
AT5G33320.1 | Symbols:NOX1,ARAPPT,CUE1,PPT | PHOSPHOENOLPYRUVATE/PHOSPHATE TRANSLOCATOR,Nitrous Oxide Overexpressor 1,CAB UNDEREXPRESSED 1,ARABIDOPSIS THALIANA PHOSPHATE/PHOSPHOENOLPYRUVATE TRANSLOCATOR |	1	5.2e-161	TRIAE_CS42_5BL_TGACv1_405907_AA1337450.1_(+3)
AT5G35360.3 | Symbols:CAC2 | acetyl Co-enzyme a carboxylase biotin carboxylase subunit |	1	6.96e-140	TRIAE_CS42_5AS_TGACv1_393698_AA1275340.1_(+1)
AT5G35790.1 | Symbols:G6PD1 | glucose-6-phosphate dehydrogenase 1 |	1	0	TRIAE_CS42_2AS_TGACv1_112635_AA0342690.3_(+1)
AT5G36700.1 | Symbols:ATPGLP1,PGLP1 | 2-phosphoglycolate phosphatase 1 |	1	5.65e-173	TRIAE_CS42_2BL_TGACv1_130899_AA0419580.1_(+2)
AT5G36790.1 | Symbols:no symbol available | no full name available |	1	5.65e-173	TRIAE_CS42_2BL_TGACv1_130899_AA0419580.1_(+2)
AT5G37300.1 | Symbols:WSD1 | |	1	5.97e-100	TRIAE_CS42_3DL_TGACv1_249218_AA0841750.1_(+3)
AT5G38410.3 | Symbols:RBCS3B | Rubisco small subunit 3B |	1	5.41e-78	TRIAE_CS42_5DL_TGACv1_454507_AA1470980.1_(+3)
AT5G38420.1 | Symbols:RBCS2B | Rubisco small subunit 2B |	1	1.33e-78	TRIAE_CS42_5DL_TGACv1_454507_AA1470980.1_(+3)
AT5G38430.1 | Symbols:RBCS1B | Rubisco small subunit 1B |	1	2.21e-77	TRIAE_CS42_5DL_TGACv1_454507_AA1470980.1_(+3)
AT5G40420.1 | Symbols:OLEO2,OLE2 | OLEOSIN 2,oleosin 2 |	1	2.15e-23	TRIAE_CS42_4BS_TGACv1_328213_AA1084720.2_(+1)
AT5G40610.1 | Symbols:GPDHp | Glycerol-3-phosphate dehydrogenase plastidic |	1	0	TRIAE_CS42_3DL_TGACv1_250777_AA0872910.1_(+1)
AT5G40650.1 | Symbols:SDH2-2 | succinate dehydrogenase 2-2 |	1	1.29e-138	TRIAE_CS42_7AL_TGACv1_556119_AA1756230.2_(+1)
AT5G40760.1 | Symbols:G6PD6 | glucose-6-phosphate dehydrogenase 6 |	1	0	TRIAE_CS42_2AL_TGACv1_094970_AA0305380.3_(+2)
AT5G41670.1 | Symbols:PGD3 | 6-phosphogluconate dehydrogenase 3 |	1	0	TRIAE_CS42_1BL_TGACv1_031793_AA0120640.1_(+1)
AT5G42250.1 | Symbols:no symbol available | no full name available |	1	3.73e-159	TRIAE_CS42_4AL_TGACv1_289132_AA0965430.1_(+2)
AT5G42740.1 | Symbols:no symbol available | no full name available |	1	0	TRIAE_CS42_1AS_TGACv1_019549_AA0068020.1_(+1)
AT5G42870.1 | Symbols:ATPAH2,PAH2 | PHOSPHATIDIC ACID PHOSPHOHYDROLASE 2,phosphatidic acid phosphohydrolase 2 |	1	0	TRIAE_CS42_4BL_TGACv1_321435_AA1060380.3_(+3)
AT5G43330.1 | Symbols:c-NAD-MDH2 | cytosolic-NAD-dependent malate dehydrogenase 2 |	1	0	TRIAE_CS42_1DL_TGACv1_061661_AA0201230.1_(+1)
AT5G44520.1 | Symbols:no symbol available | no full name available |	1	2.55e-82	TRIAE_CS42_5AL_TGACv1_376389_AA1236180.1_(+2)
AT5G46290.3 | Symbols:KASI,KAS1 | 3-ketoacyl-acyl carrier protein synthase I,KETOACYL-ACP SYNTHASE 1 |	1	0	TRIAE_CS42_7AS_TGACv1_569074_AA1806510.1_(+1)
AT5G47760.1 | Symbols:ATPGLP2,ATPK5,PGLP2 | 2-phosphoglycolate phosphatase 2 |	1	7.8e-144	TRIAE_CS42_5BL_TGACv1_405627_AA1331690.1_(+1)
AT5G47810.1 | Symbols:PFK2 | phosphofructokinase 2 |	1	0	TRIAE_CS42_2BL_TGACv1_131551_AA0429100.1_(+1)
AT5G48300.1 | Symbols:ADG1,APS1 | ADP-GLUCOSE PYROPHOSPHORYLASE SMALL SUBUNIT 1,ADP glucose pyrophosphorylase 1 |	1	0	TRIAE_CS42_7BS_TGACv1_591785_AA1921060.1_(+3)
AT5G48880.2 | Symbols:PKT2,PKT1,KAT5 | 3-KETO-ACYL-COENZYME A THIOLASE 5,peroxisomal 3-keto-acyl-CoA thiolase 2,PEROXISOMAL-3-KETO-ACYL-COA THIOLASE 1 |	1	0	TRIAE_CS42_6DL_TGACv1_526455_AA1684200.1_(+2)
AT5G49190.1 | Symbols:SUS2,SSA,ATSUS2 | sucrose synthase 2,SUCROSE SYNTHASE FROM ARABIDOPSIS |	1	0	TRIAE_CS42_U_TGACv1_641879_AA2106520.1_(+1)
AT5G50850.1 | Symbols:MAB1 | MACCI-BOU |	1	0	TRIAE_CS42_7AS_TGACv1_569163_AA1808910.2_(+1)
AT5G50950.1 | Symbols:FUM2 | FUMARASE 2 |	1	0	TRIAE_CS42_4DL_TGACv1_343304_AA1133000.1_(+1)
AT5G51210.1 | Symbols:OLEO3 | oleosin3 |	1	8.49e-15	TRIAE_CS42_2BL_TGACv1_132220_AA0436090.1_(+3)
AT5G51830.1 | Symbols:no symbol available | no full name available |	1	8.01e-130	TRIAE_CS42_7DS_TGACv1_621522_AA2018250.1_(+2)
AT5G52560.1 | Symbols:ATUSP,USP | UDP-sugar pyrophosphorylase |	1	0	TRIAE_CS42_7BL_TGACv1_577395_AA1874340.2_(+2)
AT5G52920.1 | Symbols:PKP-BETA1,PKP2,PKP1 | plastidic pyruvate kinase beta subunit 1,PLASTIDIAL PYRUVATE KINASE 1,PLASTIDIAL PYRUVATE KINASE 2 |	1	0	TRIAE_CS42_3AL_TGACv1_194246_AA0629560.2_(+2)
AT5G53390.1 | Symbols:FOP1,WSD11 | NTHASE/DIACYLGLYCEROL ACYLTRANSFERASE 11,FOLDED PETAL 1 |	1	9.5e-130	TRIAE_CS42_1BL_TGACv1_031367_AA0112590.1_(+1)
AT5G54800.1 | Symbols:GPT1,ATGPT1 | ARABIDOPSIS GLUCOSE 6-PHOSPHATE/PHOSPHATE TRANSLOCATOR 1,glucose 6-phosphate/phosphate translocator 1 |	1	8.37e-152	TRIAE_CS42_7AS_TGACv1_570974_AA1843160.4_(+1)
AT5G54960.1 | Symbols:PDC2 | pyruvate decarboxylase-2 |	1	0	TRIAE_CS42_2DS_TGACv1_177893_AA0586750.1_(+3)
AT5G56350.1 | Symbols:no symbol available | no full name available |	1	0	TRIAE_CS42_3DS_TGACv1_273182_AA0929300.1_(+1)
AT5G56630.1 | Symbols:PFK7 | phosphofructokinase 7 |	1	0	TRIAE_CS42_7BS_TGACv1_592830_AA1944920.4_(+2)
AT5G61410.1 | Symbols:EMB2728,RPE | D-ribulose-5-phosphate-3-epimerase,EMBRYO DEFECTIVE 2728 |	1	4.04e-155	TRIAE_CS42_4AS_TGACv1_307866_AA1024160.1_(+2)
AT5G61580.1 | Symbols:PFK4 | phosphofructokinase 4 |	1	0	TRIAE_CS42_1BL_TGACv1_032269_AA0127750.1_(+2)
AT5G62575.2 | Symbols:SDH7B,SDH7 | succinate dehydrogenase 7B,succinate dehydrogenase 7 |	1	1.77e-16	TRIAE_CS42_5BL_TGACv1_405594_AA1331100.1_(+2)
AT5G63680.1 | Symbols:no symbol available | no full name available |	1	0	TRIAE_CS42_2AL_TGACv1_094283_AA0295250.1_(+2)
AT5G64290.1 | Symbols:DCT,DIT2.1 | dicarboxylate transport 2.1 |	1	0	TRIAE_CS42_5AL_TGACv1_374133_AA1191390.1_(+1)
AT5G64380.1 | Symbols:no symbol available | no full name available |	1	1.17e-172	TRIAE_CS42_7DL_TGACv1_602571_AA1961060.1_(+2)
AT5G64860.1 | Symbols:AtDPE1,DPE1 | disproportionating enzyme |	1	0	TRIAE_CS42_2AS_TGACv1_112661_AA0343000.1_(+1)
AT5G65165.1 | Symbols:SDH2-3 | succinate dehydrogenase 2-3 |	1	1.06e-136	TRIAE_CS42_5DL_TGACv1_434252_AA1432740.1_(+3)
AT5G65685.1 | Symbols:no symbol available | no full name available |	1	6.27e-72	TRIAE_CS42_1AL_TGACv1_000384_AA0010710.2_(+2)
AT5G66450.1 | Symbols:LPPepsilon2 | lipid phosphate phosphatase epsilon 2 |	1	1.14e-49	TRIAE_CS42_6AL_TGACv1_471308_AA1506760.1_(+1)
AT5G66760.1 | Symbols:SDH1-1 | succinate dehydrogenase 1-1 |	1	0	TRIAE_CS42_2DL_TGACv1_158363_AA0516660.1_(+1)
ATCG00490.1 | Symbols:RBCL | |	1	0	TRIAE_CS42_1DL_TGACv1_062236_AA0211160.1_(+3)
ATCG00500.1 | Symbols:ACCD | acetyl-CoA carboxylase carboxyl transferase subunit beta |	1	0.41	TRIAE_CS42_6BS_TGACv1_513283_AA1637170.1_(-1)
ATMG00280.1 | Symbols:ORF110A | |	1	7.28e-51	TRIAE_CS42_1DL_TGACv1_062236_AA0211160.4_(+3)
